# Supplementary material for: Optimization of long-lasting insecticidal bed nets for resistance management: a modelling study and user-friendly app
Source: Malar J. 2023 Sep 29;22:290. doi: 10.1186/s12936-023-04724-x (PMC10543869; doi:10.1186/s12936-023-04724-x)
Supplement: Supplementary file 2 — Additional file 2: Simulation data outputted from the model that was used to generate the figures in the manuscript. [file 12936_2023_4724_MOESM2_ESM.csv]

Strategy	Budget	Insecticide	First	Second	Existing Pyrethroid Resistance	Optimum	Lifespan	Loading First	Loading Second	Coverage	Cost	Control	Starting Bioefficacy	Ending Bioefficacy	Resistance	Optimum	Lifespan	Loading First	Loading Second	Coverage	Cost	Control	Starting Bioefficacy	Ending Bioefficacy	Resistance	Optimum	Lifespan	Loading First	Loading Second	Coverage	Cost	Control	Starting Bioefficacy	Ending Bioefficacy	Resistance
Mixture	0.5	NEW+PYR	New AI	Pyrethroid	2	MC	10.5	0.4	0.4	60.8	2.88	11.7	56.7	56.7	1	CW	3	0.9	0.4	12.1	4.13	1.5	80.4	80.4	1	BL	3	1	1	11.1	4.5	0.8	84	84	1
Mixture	0.75	NEW+PYR	New AI	Pyrethroid	2	MC	10	0.4	0.5	86.2	2.9	34.6	57.6	51.9	0.901041667	CW	3	0.9	0.4	18.2	4.13	2.7	80.4	80.4	1	BL	3	1	1	16.7	4.5	0.9	84	84	1
Mixture	1	NEW+PYR	New AI	Pyrethroid	2	MC	9.25	0.4	1.4	100	3.08	50.5	60.7	41.1	0.677100494	CW	3	0.9	0.4	24.2	4.13	4.6	80.4	80.4	1	BL	3	1	1	22.2	4.5	1.1	84	84	1
Mixture	1.25	NEW+PYR	New AI	Pyrethroid	2	MC	9.25	0.6	2.7	100	3.84	54.3	73.1	48.2	0.659370725	CW	3	0.9	0.4	30.3	4.13	7.5	80.4	80.3	0.998756219	BL	3	1	1	27.8	4.5	1.3	84	84	1
Mixture	1.5	NEW+PYR	New AI	Pyrethroid	2	MC	9	0.9	2.2	100	4.49	57.3	82.5	52.7	0.638787879	CW	3	0.9	0.4	36.3	4.13	11.7	80.4	78.9	0.981343284	BL	3	1	1	33.3	4.5	1.7	84	83.8	0.997619048
Mixture	1.75	NEW+PYR	New AI	Pyrethroid	2	MC	9	1.2	2.2	100	5.24	59.7	87.7	55.3	0.630558723	CW	3	0.9	0.4	42.4	4.13	16.9	80.4	57.4	0.713930348	BL	3	1	1	38.9	4.5	2	84	80.1	0.953571429
Mixture	2	NEW+PYR	New AI	Pyrethroid	2	MC	5	0.5	1.4	100	3.33	61.7	67.3	44.4	0.659732541	CW	3	0.9	0.4	48.4	4.13	21.8	80.4	46.9	0.583333333	BL	3	1	1	44.4	4.5	2.5	84	57	0.678571429
Mixture	2.25	NEW+PYR	New AI	Pyrethroid	2	MC	4.75	0.6	1.3	100	3.56	65.1	72.3	46.7	0.645919779	CW	3	0.9	0.4	54.5	4.13	27.8	80.4	46.9	0.583333333	BL	3	1	1	50	4.5	3.1	84	51.9	0.617857143
Mixture	2.5	NEW+PYR	New AI	Pyrethroid	2	MC	4.75	0.7	2	100	3.95	70.4	76.8	49.7	0.647135417	CW	3	0.9	0.4	60.5	4.13	34.4	80.4	46.9	0.583333333	BL	3	1	1	55.6	4.5	3.8	84	51.9	0.617857143
Mixture	2.75	NEW+PYR	New AI	Pyrethroid	2	MC	4.5	0.8	1.6	100	4.12	74.8	79.7	50.8	0.637390213	CW	3	0.9	0.4	66.6	4.13	41.9	80.4	46.9	0.583333333	BL	3	1	1	61.1	4.5	4.5	84	51.9	0.617857143
Mixture	3	NEW+PYR	New AI	Pyrethroid	2	MC	4.5	0.9	2.2	100	4.49	77.4	82.5	52.7	0.638787879	CW	3	0.9	0.4	72.6	4.13	50	80.4	46.9	0.583333333	BL	3	1	1	66.7	4.5	5.4	84	51.9	0.617857143
Mixture	3.25	NEW+PYR	New AI	Pyrethroid	2	MC	3.25	0.6	1.1	100	3.52	83.9	72	46.2	0.641666667	CW	3	0.9	0.4	78.7	4.13	57.2	80.4	46.9	0.583333333	BL	3	1	1	72.2	4.5	6.4	84	51.9	0.617857143
Mixture	3.5	NEW+PYR	New AI	Pyrethroid	2	MC	3.25	0.7	1.2	100	3.79	88.5	76.2	48.5	0.63648294	CW	3	0.9	0.4	84.7	4.13	63.7	80.4	46.8	0.582089552	BL	3	1	1	77.8	4.5	7.6	84	51.9	0.617857143
Mixture	3.75	NEW+PYR	New AI	Pyrethroid	2	MC	3.25	0.8	1.3	100	4.06	92.4	79.5	50.3	0.632704403	CW	3	0.9	0.4	90.8	4.13	71.7	80.4	46.8	0.582089552	BL	3	1	1	83.3	4.5	8.9	84	51.9	0.617857143
Mixture	4	NEW+PYR	New AI	Pyrethroid	2	MC	2.75	0.6	1.8	100	3.66	96.5	72.7	47.5	0.653370014	CW	3	0.9	0.4	96.9	4.13	81.1	80.4	46.8	0.582089552	BL	3	1	1	88.9	4.5	10.4	84	51.9	0.617857143
Mixture	4.25	NEW+PYR	New AI	Pyrethroid	2	MC	2.75	0.7	1.7	100	3.89	99.1	76.6	49.4	0.644908616	CW	3	0.9	0.4	100	4.13	85.9	80.4	46.8	0.582089552	BL	3	1	1	94.4	4.5	12.1	84	51.9	0.617857143
Mixture	4.5	NEW+PYR	New AI	Pyrethroid	2	MC	2.75	0.8	1.6	100	4.12	99.5	79.7	50.8	0.637390213	CW	3	0.9	0.4	100	4.13	85.9	80.4	46.8	0.582089552	BL	3	1	1	100	4.5	14	84	51.9	0.617857143
Mixture	4.75	NEW+PYR	New AI	Pyrethroid	2	MC	2.75	0.9	1.5	100	4.35	99.6	82.2	52	0.632603406	CW	3	0.9	0.4	100	4.13	85.9	80.4	46.8	0.582089552	BL	3	1	1	100	4.5	15.9	84	51.9	0.617857143
Mixture	5	NEW+PYR	New AI	Pyrethroid	2	MC	3	1.1	2.2	100	4.99	99.7	86.3	54.6	0.632676709	CW	3	0.9	0.4	100	4.13	85.9	80.4	46.8	0.582089552	BL	3	1	1	100	4.5	17.8	84	51.9	0.617857143
Mixture	5.25	NEW+PYR	New AI	Pyrethroid	2	MC	3	1.2	2.2	100	5.24	99.7	87.7	55.3	0.630558723	CW	3	0.9	0.4	100	4.13	85.9	80.4	46.8	0.582089552	BL	3	1	1	100	4.5	19.7	84	51.9	0.617857143
Mixture	5.5	NEW+PYR	New AI	Pyrethroid	2	MC	3	1.3	2.2	100	5.49	99.7	88.9	55.9	0.6287964	CW	3	0.9	0.4	100	4.13	85.9	80.4	46.8	0.582089552	BL	3	1	1	100	4.5	21.5	84	51.9	0.617857143
Mixture	5.75	NEW+PYR	New AI	Pyrethroid	2	MC	3	1.4	2.2	100	5.74	99.7	89.9	56.4	0.627363737	CW	3	0.9	0.4	100	4.13	85.9	80.4	46.8	0.582089552	BL	3	1	1	100	4.5	23.5	84	51.9	0.617857143
Mixture	6	NEW+PYR	New AI	Pyrethroid	2	MC	3.25	1.7	2.2	100	6.49	99.7	92.2	57.6	0.62472885	CW	3	0.9	0.4	100	4.13	85.9	80.4	46.8	0.582089552	BL	3	1	1	100	4.5	25.6	84	51.9	0.617857143
Mixture	0.5	NEW+CFP	New AI	Chlorfenapyr	2	MC	10.5	0.4	0.1	59.7	2.93	10.9	55.6	55.6	1	CW	3	1	0	11.6	4.3	1.4	80	80	1	BL	3	1	1	8.9	5.6	0.8	87.2	87.2	1
Mixture	0.75	NEW+CFP	New AI	Chlorfenapyr	2	MC	10	0.4	0.1	85.3	2.93	32.6	55.6	49.1	0.883093525	CW	3	1	0	17.4	4.3	2.5	80	80	1	BL	3	1	1	13.4	5.6	0.8	87.2	87.2	1
Mixture	1	NEW+CFP	New AI	Chlorfenapyr	2	MC	9.25	0.4	0.3	96.7	3.19	50	60.2	40.5	0.672757475	CW	3	1	0	23.3	4.3	4.2	80	80	1	BL	3	1	1	17.9	5.6	1	87.2	87.2	1
Mixture	1.25	NEW+CFP	New AI	Chlorfenapyr	2	MC	9	0.5	0.5	100	3.7	60.2	69.4	47.9	0.690201729	CW	3	1	0	29.1	4.3	6.8	80	79.5	0.99375	BL	3	1	1	22.3	5.6	1.1	87.2	87.2	1
Mixture	1.5	NEW+CFP	New AI	Chlorfenapyr	2	MC	8.75	0.6	0.8	100	4.34	67.4	76.4	54.6	0.714659686	CW	3	1	0	34.9	4.3	10.3	80	64.2	0.8025	BL	3	1	1	26.8	5.6	1.3	87.2	87.2	1
Mixture	1.75	NEW+CFP	New AI	Chlorfenapyr	2	MC	8.5	0.7	1.1	99.6	4.98	72.5	81.2	59.4	0.731527094	CW	3	1	0	40.7	4.3	13.5	80	40.8	0.51	BL	3	1	1	31.3	5.6	1.6	87.2	87.2	1
Mixture	2	NEW+CFP	New AI	Chlorfenapyr	2	MC	8.25	0.8	1.3	100	5.49	76.8	84.5	62.3	0.737278107	CW	3	1	0	46.5	4.3	17.2	80	40	0.5	BL	3	1	1	35.7	5.6	1.9	87.2	87.2	1
Mixture	2.25	NEW+CFP	New AI	Chlorfenapyr	2	MC	8	0.8	1.7	99.8	6.01	80	85.6	65	0.759345794	CW	3	1	0	52.3	4.3	21.3	80	40	0.5	BL	3	1	1	40.2	5.6	2.2	87.2	87.1	0.998853211
Mixture	2.5	NEW+CFP	New AI	Chlorfenapyr	2	MC	7.75	0.8	2	100	6.4	82.7	86.3	66.6	0.771726535	CW	3	1	0	58.1	4.3	26.1	80	40	0.5	BL	3	1	1	44.6	5.6	2.6	87.2	86.6	0.993119266
Mixture	2.75	NEW+CFP	New AI	Chlorfenapyr	2	MC	4.75	0.5	1	100	4.35	88.5	73.4	54.2	0.738419619	CW	3	1	0	64	4.3	32	80	40	0.5	BL	3	1	1	49.1	5.6	3.1	87.2	81.1	0.930045872
Mixture	3	NEW+CFP	New AI	Chlorfenapyr	2	MC	4.5	0.5	1.1	100	4.48	93.7	74	54	0.72972973	CW	3	1	0	69.8	4.3	37.6	80	40	0.5	BL	3	1	1	53.6	5.6	3.7	87.2	66.1	0.758027523
Mixture	3.25	NEW+CFP	New AI	Chlorfenapyr	2	MC	4.5	0.5	1.4	100	4.87	98.4	75.6	50.6	0.669312169	CW	3	1	0	75.6	4.3	43	80	40	0.5	BL	3	1	1	58	5.6	4.3	87.2	61.9	0.709862385
Mixture	3.5	NEW+CFP	New AI	Chlorfenapyr	2	MC	4.5	0.6	1.5	100	5.25	99.5	79.8	53.7	0.672932331	CW	3	1	0	81.4	4.3	47.5	80	39.9	0.49875	BL	3	1	1	62.5	5.6	5	87.2	61.6	0.706422018
Mixture	3.75	NEW+CFP	New AI	Chlorfenapyr	2	MC	4.5	0.8	1.4	100	5.62	99.7	84.8	60.6	0.714622642	CW	3	1	0	87.2	4.3	49.9	80	38.4	0.48	BL	3	1	1	67	5.6	5.7	87.2	61.6	0.706422018
Mixture	4	NEW+CFP	New AI	Chlorfenapyr	2	MC	4.5	1	1.3	100	5.99	99.7	88	63.3	0.719318182	CW	3	1	0	93	4.3	52.4	80	32.7	0.40875	BL	3	1	1	71.4	5.6	6.6	87.2	61.6	0.706422018
Mixture	4.25	NEW+CFP	New AI	Chlorfenapyr	2	MC	4.5	1.1	1.4	100	6.37	99.7	89.6	64.3	0.717633929	CW	3	1	0	98.8	4.3	56.3	80	28.3	0.35375	BL	3	1	1	75.9	5.6	7.6	87.2	61.6	0.706422018
Mixture	4.5	NEW+CFP	New AI	Chlorfenapyr	2	MC	4.5	1.3	1.3	100	6.74	99.7	91.4	65.3	0.714442013	CW	3	1	0	100	4.3	57.3	80	28	0.35	BL	3	1	1	80.4	5.6	8.7	87.2	61.6	0.706422018
Mixture	4.75	NEW+CFP	New AI	Chlorfenapyr	2	MC	4.75	1.4	1.7	100	7.51	99.7	92.7	67.1	0.723840345	CW	3	1	0	100	4.3	57.3	80	28	0.35	BL	3	1	1	84.8	5.6	9.9	87.2	61.6	0.706422018
Mixture	5	NEW+CFP	New AI	Chlorfenapyr	2	MC	4.75	1.5	1.8	100	7.89	99.7	93.5	67.6	0.722994652	CW	3	1	0	100	4.3	57.3	80	28	0.35	BL	3	1	1	89.3	5.6	11.2	87.2	61.6	0.706422018
Mixture	5.25	NEW+CFP	New AI	Chlorfenapyr	2	MC	4.75	1.7	1.7	100	8.26	99.8	94.4	68.3	0.723516949	CW	3	1	0	100	4.3	57.3	80	28	0.35	BL	3	1	1	93.8	5.6	12.6	87.2	60.8	0.697247706
Mixture	5.5	NEW+CFP	New AI	Chlorfenapyr	2	MC	4.75	1.8	1.8	100	8.64	99.8	94.9	68.8	0.724973656	CW	3	1	0	100	4.3	57.3	80	28	0.35	BL	3	1	1	98.2	5.6	14.2	87.2	55.9	0.641055046
Mixture	5.75	NEW+CFP	New AI	Chlorfenapyr	2	MC	5	1.9	2.3	100	9.54	99.8	95.6	70.3	0.735355649	CW	3	1	0	100	4.3	57.3	80	28	0.35	BL	3	1	1	100	5.6	16	87.2	53.3	0.611238532
Mixture	6	NEW+CFP	New AI	Chlorfenapyr	2	MC	5	2	2.4	100	9.92	99.8	96	70.5	0.734375	CW	3	1	0	100	4.3	57.3	80	28	0.35	BL	3	1	1	100	5.6	17.9	87.2	53.3	0.611238532
Mixture	0.5	NEW+PPF	New AI	Pyriproxyfen	2	MC	10.5	0.5	0	57.4	3.05	10.5	58.4	58.4	1	CW	3	1	0	11.6	4.3	1.4	80	80	1	BL	3	1	1	8.1	6.2	0.7	80	80	1
Mixture	0.75	NEW+PPF	New AI	Pyriproxyfen	2	MC	10.5	0.5	0	86.1	3.05	30.7	58.4	30.9	0.529109589	CW	3	1	0	17.4	4.3	2.5	80	80	1	BL	3	1	1	12.1	6.2	0.8	80	80	1
Mixture	1	NEW+PPF	New AI	Pyriproxyfen	2	MC	10.5	0.7	0	98.6	3.55	37.5	70	35	0.5	CW	3	1	0	23.3	4.3	4.2	80	80	1	BL	3	1	1	16.1	6.2	0.9	80	80	1
Mixture	1.25	NEW+PPF	New AI	Pyriproxyfen	2	MC	9.75	0.9	0	100	4.05	41.4	77.3	38.7	0.500646831	CW	3	1	0	29.1	4.3	6.8	80	79.5	0.99375	BL	3	1	1	20.2	6.2	1	80	80	1
Mixture	1.5	NEW+PPF	New AI	Pyriproxyfen	2	MC	9	0.5	1.1	87.5	5.14	52	58.5	40.6	0.694017094	CW	3	1	0	34.9	4.3	10.3	80	64.2	0.8025	BL	3	1	1	24.2	6.2	1.2	80	80	1
Mixture	1.75	NEW+PPF	New AI	Pyriproxyfen	2	MC	9.25	0.6	1.1	100	5.39	62.3	65	32.7	0.503076923	CW	3	1	0	40.7	4.3	13.5	80	40.8	0.51	BL	3	1	1	28.2	6.2	1.4	80	80	1
Mixture	2	NEW+PPF	New AI	Pyriproxyfen	2	MC	8.25	0.5	1.3	99.6	5.52	71.5	58.8	47	0.799319728	CW	3	1	0	46.5	4.3	17.2	80	40	0.5	BL	3	1	1	32.3	6.2	1.6	80	80	1
Mixture	2.25	NEW+PPF	New AI	Pyriproxyfen	2	MC	7.5	0.4	1.5	99.6	5.65	78.8	51.4	50.7	0.986381323	CW	3	1	0	52.3	4.3	21.3	80	40	0.5	BL	3	1	1	36.3	6.2	1.9	80	79.2	0.99
Mixture	2.5	NEW+PPF	New AI	Pyriproxyfen	2	MC	7	0.4	1.6	99.9	5.84	85.1	52.1	51.1	0.980806142	CW	3	1	0	58.1	4.3	26.1	80	40	0.5	BL	3	1	1	40.3	6.2	2.2	80	72.7	0.90875
Mixture	2.75	NEW+PPF	New AI	Pyriproxyfen	2	MC	6.75	0.6	1.5	100	6.15	90	65.9	65.7	0.996965099	CW	3	1	0	64	4.3	32	80	40	0.5	BL	3	1	1	44.4	6.2	2.6	80	50.2	0.6275
Mixture	3	NEW+PPF	New AI	Pyriproxyfen	2	MC	6.5	0.5	1.8	100	6.47	94.5	62.1	60.2	0.969404187	CW	3	1	0	69.8	4.3	37.6	80	40	0.5	BL	3	1	1	48.4	6.2	3	80	41	0.5125
Mixture	3.25	NEW+PPF	New AI	Pyriproxyfen	2	MC	6.25	0.6	1.8	100	6.72	98	68	66.5	0.977941176	CW	3	1	0	75.6	4.3	43	80	40	0.5	BL	3	1	1	52.4	6.2	3.5	80	40.1	0.50125
Mixture	3.5	NEW+PPF	New AI	Pyriproxyfen	2	MC	5.25	0.5	1.6	100	6.09	99.7	60.1	35.7	0.594009983	CW	3	1	0	81.4	4.3	47.5	80	39.9	0.49875	BL	3	1	1	56.5	6.2	4	80	40.1	0.50125
Mixture	3.75	NEW+PPF	New AI	Pyriproxyfen	2	MC	5.5	0.5	2	100	6.85	99.8	65.4	61	0.932721713	CW	3	1	0	87.2	4.3	49.9	80	38.4	0.48	BL	3	1	1	60.5	6.2	4.6	80	40.1	0.50125
Mixture	4	NEW+PPF	New AI	Pyriproxyfen	2	MC	5.5	0.6	2.1	100	7.29	99.8	72.6	68.6	0.944903581	CW	3	1	0	93	4.3	52.4	80	32.7	0.40875	BL	3	1	1	64.5	6.2	5.3	80	40.1	0.50125
Mixture	4.25	NEW+PPF	New AI	Pyriproxyfen	2	MC	5.5	0.6	2.3	100	7.67	99.8	76.9	70.8	0.920676203	CW	3	1	0	98.8	4.3	56.3	80	28.3	0.35375	BL	3	1	1	68.5	6.2	6	80	40.1	0.50125
Mixture	4.5	NEW+PPF	New AI	Pyriproxyfen	2	MC	5.5	0.6	2.6	100	8.24	99.8	84	74.4	0.885714286	CW	3	1	0	100	4.3	57.3	80	28	0.35	BL	3	1	1	72.6	6.2	6.9	80	40.1	0.50125
Mixture	4.75	NEW+PPF	New AI	Pyriproxyfen	2	MC	5.5	0.6	2.8	100	8.62	99.8	88.2	76.5	0.867346939	CW	3	1	0	100	4.3	57.3	80	28	0.35	BL	3	1	1	76.6	6.2	7.8	80	40.1	0.50125
Mixture	5	NEW+PPF	New AI	Pyriproxyfen	2	MC	5.5	0.5	3.2	100	9.13	99.8	92.9	75.4	0.811625404	CW	3	1	0	100	4.3	57.3	80	28	0.35	BL	3	1	1	80.6	6.2	8.7	80	40.1	0.50125
Mixture	5.25	NEW+PPF	New AI	Pyriproxyfen	2	MC	5.5	0.6	3.3	100	9.57	99.8	95	79.9	0.841052632	CW	3	1	0	100	4.3	57.3	80	28	0.35	BL	3	1	1	84.7	6.2	9.8	80	40.1	0.50125
Mixture	5.5	NEW+PPF	New AI	Pyriproxyfen	2	MC	5.5	0.5	3.7	100	10.08	99.8	97	77.5	0.798969072	CW	3	1	0	100	4.3	57.3	80	28	0.35	BL	3	1	1	88.7	6.2	11	80	40.1	0.50125
Mixture	5.75	NEW+PPF	New AI	Pyriproxyfen	2	MC	5.5	0.6	3.8	100	10.52	99.8	97.9	81.3	0.830439224	CW	3	1	0	100	4.3	57.3	80	28	0.35	BL	3	1	1	92.7	6.2	12.3	80	40.1	0.50125
Mixture	6	NEW+PPF	New AI	Pyriproxyfen	2	MC	5.5	0.7	3.9	100	10.96	99.8	98.5	84.2	0.854822335	CW	3	1	0	100	4.3	57.3	80	28	0.35	BL	3	1	1	96.8	6.2	13.7	80	40.1	0.50125
Mixture	0.5	NEW+NEW	New AI	New AI	2	MC	10.75	0.3	0.2	58.7	3.05	10.9	55.1	55.1	1	CW	3	0.5	0.5	11.6	4.3	1.5	82.7	82.7	1	BL	3	1	1	7.4	6.8	0.7	96	96	1
Mixture	0.75	NEW+NEW	New AI	New AI	2	MC	10	0.3	0.3	75.8	3.3	32.9	63.1	63.1	1	CW	3	0.5	0.5	17.4	4.3	2.7	82.7	82.7	1	BL	3	1	1	11	6.8	0.8	96	96	1
Mixture	1	NEW+NEW	New AI	New AI	2	MC	8.75	0.3	0.3	88.4	3.3	53.4	63.1	63.1	1	CW	3	0.5	0.5	23.3	4.3	4.6	82.7	82.7	1	BL	3	1	1	14.7	6.8	0.9	96	96	1
Mixture	1.25	NEW+NEW	New AI	New AI	2	MC	8	0.3	0.3	100	3.3	68	63.1	62.2	0.985736926	CW	3	0.5	0.5	29.1	4.3	7.5	82.7	82.7	1	BL	3	1	1	18.4	6.8	1	96	96	1
Mixture	1.5	NEW+NEW	New AI	New AI	2	MC	7.5	0.4	0.4	98.7	3.8	78.8	75	72	0.96	CW	3	0.5	0.5	34.9	4.3	11.7	82.7	82.7	1	BL	3	1	1	22.1	6.8	1.1	96	96	1
Mixture	1.75	NEW+NEW	New AI	New AI	2	MC	7	0.5	0.4	100	4.05	86.8	79.2	65.5	0.827020202	CW	3	0.5	0.5	40.7	4.3	17.6	82.7	82.7	1	BL	3	1	1	25.7	6.8	1.3	96	96	1
Mixture	2	NEW+NEW	New AI	New AI	2	MC	6.5	0.5	0.5	100	4.3	93.2	82.7	75.2	0.909310762	CW	3	0.5	0.5	46.5	4.3	25.7	82.7	82.7	1	BL	3	1	1	29.4	6.8	1.5	96	96	1
Mixture	2.25	NEW+NEW	New AI	New AI	2	MC	5	0.4	0.4	98.7	3.8	99	75	43.8	0.584	CW	3	0.5	0.5	52.3	4.3	36.7	82.7	82.7	1	BL	3	1	1	33.1	6.8	1.8	96	96	1
Mixture	2.5	NEW+NEW	New AI	New AI	2	MC	5.5	0.6	0.5	100	4.55	99.7	85.4	52.5	0.614754098	CW	3	0.5	0.5	58.1	4.3	51.4	82.7	82.7	1	BL	3	1	1	36.8	6.8	2.1	96	96	1
Mixture	2.75	NEW+NEW	New AI	New AI	2	MC	5.5	0.7	0.6	99.8	5.05	99.7	89.5	57.5	0.642458101	CW	3	0.5	0.5	64	4.3	69.7	82.7	82.7	1	BL	3	1	1	40.4	6.8	2.4	96	96	1
Mixture	3	NEW+NEW	New AI	New AI	2	MC	5.75	0.8	0.7	100	5.55	99.8	92.2	87	0.943600868	CW	3	0.5	0.5	69.8	4.3	90.5	82.7	82.6	0.99879081	BL	3	1	1	44.1	6.8	2.8	96	96	1
Mixture	3.25	NEW+NEW	New AI	New AI	2	MC	6	0.9	0.9	100	6.3	99.8	94.9	94.8	0.998946259	CW	3	0.5	0.5	75.6	4.3	98.4	82.7	82	0.991535671	BL	3	1	1	47.8	6.8	3.2	96	96	1
Mixture	3.5	NEW+NEW	New AI	New AI	2	MC	6	1	1	100	6.8	99.8	96	96	1	CW	3	0.5	0.5	81.4	4.3	99.1	82.7	69.4	0.839177751	BL	3	1	1	51.5	6.8	3.7	96	96	1
Mixture	3.75	NEW+NEW	New AI	New AI	2	MC	6	1.1	1.1	100	7.3	99.8	96.8	96.8	1	CW	3	0.5	0.5	87.2	4.3	99.3	82.7	49.9	0.603385732	BL	3	1	1	55.1	6.8	4.2	96	96	1
Mixture	4	NEW+NEW	New AI	New AI	2	MC	6	1.2	1.2	100	7.8	99.8	97.5	97.5	1	CW	3	0.5	0.5	93	4.3	99.5	82.7	49.8	0.602176542	BL	3	1	1	58.8	6.8	4.8	96	96	1
Mixture	4.25	NEW+NEW	New AI	New AI	2	MC	6	1.3	1.3	100	8.3	99.8	97.9	97.9	1	CW	3	0.5	0.5	98.8	4.3	99.7	82.7	49.8	0.602176542	BL	3	1	1	62.5	6.8	5.4	96	96	1
Mixture	4.5	NEW+NEW	New AI	New AI	2	MC	6	1.4	1.4	100	8.8	99.8	98.3	98.3	1	CW	3	0.5	0.5	100	4.3	99.7	82.7	49.8	0.602176542	BL	3	1	1	66.2	6.8	6.1	96	96	1
Mixture	4.75	NEW+NEW	New AI	New AI	2	MC	6	1.5	1.5	100	9.3	99.8	98.6	98.6	1	CW	3	0.5	0.5	100	4.3	99.7	82.7	49.8	0.602176542	BL	3	1	1	69.9	6.8	6.9	96	96	1
Mixture	5	NEW+NEW	New AI	New AI	2	MC	6	1.6	1.6	100	9.8	99.8	98.8	98.8	1	CW	3	0.5	0.5	100	4.3	99.7	82.7	49.8	0.602176542	BL	3	1	1	73.5	6.8	7.8	96	96	1
Mixture	5.25	NEW+NEW	New AI	New AI	2	MC	5.75	1.7	1.6	100	10.05	99.8	98.9	98.9	1	CW	3	0.5	0.5	100	4.3	99.7	82.7	49.8	0.602176542	BL	3	1	1	77.2	6.8	8.7	96	96	1
Mixture	5.5	NEW+NEW	New AI	New AI	2	MC	6	1.8	1.8	100	10.8	99.8	99.1	99.1	1	CW	3	0.5	0.5	100	4.3	99.7	82.7	49.8	0.602176542	BL	3	1	1	80.9	6.8	9.7	96	96	1
Mixture	5.75	NEW+NEW	New AI	New AI	2	MC	6	1.9	1.9	100	11.3	99.8	99.3	99.3	1	CW	3	0.5	0.5	100	4.3	99.7	82.7	49.8	0.602176542	BL	3	1	1	84.6	6.8	10.8	96	96	1
Mixture	6	NEW+NEW	New AI	New AI	2	MC	6	2	2	100	11.8	99.8	99.4	99.4	1	CW	3	0.5	0.5	100	4.3	99.7	82.7	49.8	0.602176542	BL	3	1	1	88.2	6.8	12.1	96	95.9	0.998958333
Solo	0.5	NEW (SOLO)	New AI	-	2	MC	10.5	0.5	0	57.4	3.05	10.5	58.4	58.4	1	CW	3	1	0	11.6	4.3	1.4	80	80	1	BL	3	1	0	11.6	4.3	0.8	80	80	1
Solo	0.75	NEW (SOLO)	New AI	-	2	MC	10.5	0.5	0	86.1	3.05	30.7	58.4	30.9	0.529109589	CW	3	1	0	17.4	4.3	2.5	80	80	1	BL	3	1	0	17.4	4.3	0.9	80	80	1
Solo	1	NEW (SOLO)	New AI	-	2	MC	9.75	0.7	0	98.6	3.55	37.5	70	35	0.5	CW	3	1	0	23.3	4.3	4.2	80	80	1	BL	3	1	0	23.3	4.3	1.1	80	80	1
Solo	1.25	NEW (SOLO)	New AI	-	2	MC	9.25	0.9	0	100	4.05	41.4	77.3	38.7	0.500646831	CW	3	1	0	29.1	4.3	6.8	80	79.5	0.99375	BL	3	1	0	29.1	4.3	1.4	80	79.5	0.99375
Solo	1.5	NEW (SOLO)	New AI	-	2	MC	9.25	1.1	0	100	4.55	43.4	82.2	41.1	0.5	CW	3	1	0	34.9	4.3	10.3	80	64.2	0.8025	BL	3	1	0	34.9	4.3	1.7	80	64.2	0.8025
Solo	1.75	NEW (SOLO)	New AI	-	2	MC	8.75	1.4	0	100	5.3	44.9	86.9	43.5	0.500575374	CW	3	1	0	40.7	4.3	13.5	80	40.8	0.51	BL	3	1	0	40.7	4.3	2.1	80	40.8	0.51
Solo	2	NEW (SOLO)	New AI	-	2	MC	8.75	1.6	0	100	5.8	45.8	89.1	44.5	0.499438833	CW	3	1	0	46.5	4.3	17.2	80	40	0.5	BL	3	1	0	46.5	4.3	2.6	80	40	0.5
Solo	2.25	NEW (SOLO)	New AI	-	2	MC	8.75	1.9	0	100	6.55	46.5	91.4	45.7	0.5	CW	3	1	0	52.3	4.3	21.3	80	40	0.5	BL	3	1	0	52.3	4.3	3.2	80	40	0.5
Solo	2.5	NEW (SOLO)	New AI	-	2	MC	3.5	2.2	0	99.9	7.3	47	92.9	46.5	0.500538213	CW	3	1	0	58.1	4.3	26.1	80	40	0.5	BL	3	1	0	58.1	4.3	3.9	80	40	0.5
Solo	2.75	NEW (SOLO)	New AI	-	2	MC	3.75	0.6	0	97.2	3.3	47.9	64.9	32.3	0.497688752	CW	3	1	0	64	4.3	32	80	40	0.5	BL	3	1	0	64	4.3	4.8	80	40	0.5
Solo	3	NEW (SOLO)	New AI	-	2	MC	3.5	0.8	0	98.7	3.8	50.8	74.1	36	0.48582996	CW	3	1	0	69.8	4.3	37.6	80	40	0.5	BL	3	1	0	69.8	4.3	5.7	80	40	0.5
Solo	3.25	NEW (SOLO)	New AI	-	2	MC	3.5	0.8	0	99.8	3.8	52.2	74.1	30.1	0.406207827	CW	3	1	0	75.6	4.3	43	80	40	0.5	BL	3	1	0	75.6	4.3	6.8	80	40	0.5
Solo	3.5	NEW (SOLO)	New AI	-	2	MC	3.25	0.9	0	100	4.05	52.9	77.3	26.2	0.338939198	CW	3	1	0	81.4	4.3	47.5	80	39.9	0.49875	BL	3	1	0	81.4	4.3	8	80	39.9	0.49875
Solo	3.75	NEW (SOLO)	New AI	-	2	MC	3.25	0.9	0	100	4.05	54.1	77.3	23.5	0.304010349	CW	3	1	0	87.2	4.3	49.9	80	38.4	0.48	BL	3	1	0	87.2	4.3	9.3	80	38.4	0.48
Solo	4	NEW (SOLO)	New AI	-	2	MC	2.75	1	0	100	4.3	55.3	80	23.3	0.29125	CW	3	1	0	93	4.3	52.4	80	32.7	0.40875	BL	3	1	0	93	4.3	10.5	80	32.7	0.40875
Solo	4.25	NEW (SOLO)	New AI	-	2	MC	2.75	0.8	0	100	3.8	56.5	74.1	24.7	0.333333333	CW	3	1	0	98.8	4.3	56.3	80	28.3	0.35375	BL	3	1	0	98.8	4.3	11.7	80	28.3	0.35375
Solo	4.5	NEW (SOLO)	New AI	-	2	MC	2.75	0.9	0	100	4.05	58.8	77.3	24.7	0.319534282	CW	3	1	0	100	4.3	57.3	80	28	0.35	BL	3	1	0	100	4.3	12.8	80	28	0.35
Solo	4.75	NEW (SOLO)	New AI	-	2	MC	2.75	1	0	100	4.3	60.9	80	25.2	0.315	CW	3	1	0	100	4.3	57.3	80	28	0.35	BL	3	1	0	100	4.3	14	80	28	0.35
Solo	5	NEW (SOLO)	New AI	-	2	MC	2.75	1.1	0	100	4.55	62.7	82.2	25.9	0.315085158	CW	3	1	0	100	4.3	57.3	80	28	0.35	BL	3	1	0	100	4.3	15.3	80	28	0.35
Solo	5.25	NEW (SOLO)	New AI	-	2	MC	2.75	1.2	0	100	4.8	63.9	84.1	25.9	0.307966706	CW	3	1	0	100	4.3	57.3	80	28	0.35	BL	3	1	0	100	4.3	16.6	80	28	0.35
Solo	5.5	NEW (SOLO)	New AI	-	2	MC	2.5	1.1	0	100	4.55	65.3	82.2	23.8	0.289537713	CW	3	1	0	100	4.3	57.3	80	28	0.35	BL	3	1	0	100	4.3	18.1	80	28	0.35
Solo	5.75	NEW (SOLO)	New AI	-	2	MC	2.5	1.2	0	99.8	4.8	66.4	84.1	24	0.285374554	CW	3	1	0	100	4.3	57.3	80	28	0.35	BL	3	1	0	100	4.3	19.7	80	28	0.35
Solo	6	NEW (SOLO)	New AI	-	2	MC	2.5	1.3	0	99	5.05	66.5	85.6	24.3	0.283878505	CW	3	1	0	100	4.3	57.3	80	28	0.35	BL	3	1	0	100	4.3	21.3	80	28	0.35
Mixture	0.5	PYR+PBO	Pyrethroid	Piperonyl butoxide	2	MC	10.5	0.1	2	62.1	2.82	21.2	64.8	64.3	0.992283951	CW	3	0.2	2.5	16.2	3.09	2.4	80.7	80.7	1	BL	3	1	1	20	2.5	0.8	30.5	30.5	1
Mixture	0.75	PYR+PBO	Pyrethroid	Piperonyl butoxide	2	MC	9.75	0.7	1.9	84.3	2.89	45.6	66.4	42	0.63253012	CW	3	0.2	2.5	24.3	3.09	5.2	80.7	80.7	1	BL	3	1	1	30	2.5	1	30.5	30.5	1
Mixture	1	PYR+PBO	Pyrethroid	Piperonyl butoxide	2	MC	9.5	1.1	2.3	99.9	3.17	56.6	79.2	49.8	0.628787879	CW	3	0.2	2.5	32.4	3.09	9.9	80.7	79.5	0.985130112	BL	3	1	1	40	2.5	1.3	30.5	30.5	1
Mixture	1.25	PYR+PBO	Pyrethroid	Piperonyl butoxide	2	MC	9	2	3.1	100	3.75	62.5	91.4	57	0.623632385	CW	3	0.2	2.5	40.5	3.09	16.2	80.7	47.5	0.588599752	BL	3	1	1	50	2.5	1.6	30.5	30.5	1
Mixture	1.5	PYR+PBO	Pyrethroid	Piperonyl butoxide	2	MC	8.75	3.1	3.9	100	4.37	64.5	96	59.8	0.622916667	CW	3	0.2	2.5	48.5	3.09	23	80.7	44.3	0.548946716	BL	3	1	1	60	2.5	2.1	30.5	30.5	1
Mixture	1.75	PYR+PBO	Pyrethroid	Piperonyl butoxide	2	MC	8	4	4	100	4.6	65	96.3	60.1	0.624091381	CW	3	0.2	2.5	56.6	3.09	31.1	80.7	44.3	0.548946716	BL	3	1	1	70	2.5	2.6	30.5	30.5	1
Mixture	2	PYR+PBO	Pyrethroid	Piperonyl butoxide	2	MC	4.75	1.4	2.2	99.6	3.18	75.4	77	49.2	0.638961039	CW	3	0.2	2.5	64.7	3.09	41	80.7	44.3	0.548946716	BL	3	1	1	80	2.5	3.3	30.5	30.4	0.996721311
Mixture	2.25	PYR+PBO	Pyrethroid	Piperonyl butoxide	2	MC	4.5	2.4	2.2	99.9	3.38	78.7	77.5	50.3	0.649032258	CW	3	0.2	2.5	72.8	3.09	50.7	80.7	44.3	0.548946716	BL	3	1	1	90	2.5	4.2	30.5	28.1	0.921311475
Mixture	2.5	PYR+PBO	Pyrethroid	Piperonyl butoxide	2	MC	3.75	0.9	2.3	99.8	3.13	83.3	78.9	49.1	0.622306717	CW	3	0.2	2.5	80.9	3.09	57.8	80.7	44.2	0.547707559	BL	3	1	1	100	2.5	5.2	30.5	25.3	0.829508197
Mixture	2.75	PYR+PBO	Pyrethroid	Piperonyl butoxide	2	MC	3.5	1	2.4	100	3.2	92.6	81.3	50.5	0.621156212	CW	3	0.2	2.5	89	3.09	65.6	80.7	44	0.545229244	BL	3	1	1	100	2.5	6.4	30.5	25.3	0.829508197
Mixture	3	PYR+PBO	Pyrethroid	Piperonyl butoxide	2	MC	3.25	1	2.5	100	3.25	99.3	83.2	51.5	0.618990385	CW	3	0.2	2.5	97.1	3.09	78.4	80.7	44	0.545229244	BL	3	1	1	100	2.5	7.7	30.5	25.3	0.829508197
Mixture	3.25	PYR+PBO	Pyrethroid	Piperonyl butoxide	2	MC	3.25	1.3	2.9	100	3.51	99.7	89.3	55.2	0.618141097	CW	3	0.2	2.5	100	3.09	82.3	80.7	44	0.545229244	BL	3	1	1	100	2.5	9.3	30.5	25.3	0.829508197
Mixture	3.5	PYR+PBO	Pyrethroid	Piperonyl butoxide	2	MC	3.25	1.2	3.5	100	3.79	99.8	94	57.4	0.610638298	CW	3	0.2	2.5	100	3.09	82.3	80.7	44	0.545229244	BL	3	1	1	100	2.5	11.2	30.5	25.3	0.829508197
Mixture	3.75	PYR+PBO	Pyrethroid	Piperonyl butoxide	2	MC	3.25	1.3	4	100	4.06	99.8	96.2	58.6	0.609147609	CW	3	0.2	2.5	100	3.09	82.3	80.7	44	0.545229244	BL	3	1	1	100	2.5	13.3	30.5	25.3	0.829508197
Mixture	4	PYR+PBO	Pyrethroid	Piperonyl butoxide	2	MC	3	1	4	100	4	99.8	96.1	58	0.603537981	CW	3	0.2	2.5	100	3.09	82.3	80.7	44	0.545229244	BL	3	1	1	100	2.5	15.7	30.5	25.3	0.829508197
Mixture	4.25	PYR+PBO	Pyrethroid	Piperonyl butoxide	2	MC	3	2.2	4	100	4.24	99.8	96.2	59.6	0.61954262	CW	3	0.2	2.5	100	3.09	82.3	80.7	44	0.545229244	BL	3	1	1	100	2.5	18.5	30.5	25.3	0.829508197
Mixture	4.5	PYR+PBO	Pyrethroid	Piperonyl butoxide	2	MC	3	3.5	4	100	4.5	99.8	96.3	60.1	0.624091381	CW	3	0.2	2.5	100	3.09	82.3	80.7	44	0.545229244	BL	3	1	1	100	2.5	21.5	30.5	25.3	0.829508197
Mixture	4.75	PYR+PBO	Pyrethroid	Piperonyl butoxide	2	MC	3	4	4	100	4.6	99.8	96.3	60.1	0.624091381	CW	3	0.2	2.5	100	3.09	82.3	80.7	44	0.545229244	BL	3	1	1	100	2.5	24.6	30.5	25.3	0.829508197
Mixture	5	PYR+PBO	Pyrethroid	Piperonyl butoxide	2	MC	2.75	3.9	4	100	4.58	99.8	96.3	60.1	0.624091381	CW	3	0.2	2.5	100	3.09	82.3	80.7	44	0.545229244	BL	3	1	1	100	2.5	27.6	30.5	25.3	0.829508197
Mixture	5.25	PYR+PBO	Pyrethroid	Piperonyl butoxide	2	MC	2.75	4	4	100	4.6	99.8	96.3	60.1	0.624091381	CW	3	0.2	2.5	100	3.09	82.3	80.7	44	0.545229244	BL	3	1	1	100	2.5	30.7	30.5	25.3	0.829508197
Mixture	5.5	PYR+PBO	Pyrethroid	Piperonyl butoxide	2	MC	2.75	4	4	100	4.6	99.8	96.3	60.1	0.624091381	CW	3	0.2	2.5	100	3.09	82.3	80.7	44	0.545229244	BL	3	1	1	100	2.5	34	30.5	25.3	0.829508197
Mixture	5.75	PYR+PBO	Pyrethroid	Piperonyl butoxide	2	MC	2.5	4	4	100	4.6	99.8	96.3	60.1	0.624091381	CW	3	0.2	2.5	100	3.09	82.3	80.7	44	0.545229244	BL	3	1	1	100	2.5	37.5	30.5	25.3	0.829508197
Mixture	6	PYR+PBO	Pyrethroid	Piperonyl butoxide	2	MC	2.5	4	4	100	4.6	99.8	96.3	60.1	0.624091381	CW	3	0.2	2.5	100	3.09	82.3	80.7	44	0.545229244	BL	3	1	1	100	2.5	41.4	30.5	25.3	0.829508197
Mixture	0.5	PYR+CHL	Pyrethroid	Chlorfenapyr	2	MC	10.5	0.8	0.5	67	2.61	4.9	40	40	1	CW	-	-	-	-	-	-	-	-	-	BL	3	1	1	15.2	3.3	0.8	48.8	48.8	1
Mixture	0.75	PYR+CHL	Pyrethroid	Chlorfenapyr	2	MC	10.5	0.9	0.5	99.8	2.63	13.9	40.6	40.6	1	CW	-	-	-	-	-	-	-	-	-	BL	3	1	1	22.7	3.3	0.8	48.8	48.8	1
Mixture	1	PYR+CHL	Pyrethroid	Chlorfenapyr	2	MC	10	1.2	1	99.8	3.34	25.8	49.3	49.3	1	CW	-	-	-	-	-	-	-	-	-	BL	3	1	1	30.3	3.3	1	48.8	48.8	1
Mixture	1.25	PYR+CHL	Pyrethroid	Chlorfenapyr	2	MC	9.25	1.2	1.4	99.8	3.86	35.6	53.5	52.9	0.988785047	CW	-	-	-	-	-	-	-	-	-	BL	3	1	1	37.9	3.3	1.1	48.8	48.8	1
Mixture	1.5	PYR+CHL	Pyrethroid	Chlorfenapyr	2	MC	9	1.8	1.8	100	4.5	42.5	57.5	51.5	0.895652174	CW	-	-	-	-	-	-	-	-	-	BL	3	1	1	45.5	3.3	1.4	48.8	48.8	1
Mixture	1.75	PYR+CHL	Pyrethroid	Chlorfenapyr	2	MC	9	1.6	2.4	100	5.24	46.7	61	43.2	0.708196721	CW	-	-	-	-	-	-	-	-	-	BL	3	1	1	53	3.3	1.6	48.8	48.8	1
Mixture	2	PYR+CHL	Pyrethroid	Chlorfenapyr	2	MC	8.75	2.6	2.7	100	5.83	49.1	63.1	43.7	0.692551506	CW	-	-	-	-	-	-	-	-	-	BL	3	1	1	60.6	3.3	1.9	48.8	48.7	0.99795082
Mixture	2.25	PYR+CHL	Pyrethroid	Chlorfenapyr	2	MC	8.75	3	3.2	100	6.56	50.6	65.4	44.5	0.680428135	CW	-	-	-	-	-	-	-	-	-	BL	3	1	1	68.2	3.3	2.3	48.8	48.6	0.995901639
Mixture	2.5	PYR+CHL	Pyrethroid	Chlorfenapyr	2	MC	8.75	3.4	3.7	100	7.29	51.7	67.3	45.5	0.676077266	CW	-	-	-	-	-	-	-	-	-	BL	3	1	1	75.8	3.3	2.8	48.8	46.6	0.954918033
Mixture	2.75	PYR+CHL	Pyrethroid	Chlorfenapyr	2	MC	8.5	3.9	4	100	7.78	52.3	68.3	46.1	0.674963397	CW	-	-	-	-	-	-	-	-	-	BL	3	1	1	83.3	3.3	3.3	48.8	38.1	0.780737705
Mixture	3	PYR+CHL	Pyrethroid	Chlorfenapyr	2	MC	5	2.3	2.1	100	4.99	52.4	59.8	41.4	0.692307692	CW	-	-	-	-	-	-	-	-	-	BL	3	1	1	90.9	3.3	3.9	48.8	34.5	0.706967213
Mixture	3.25	PYR+CHL	Pyrethroid	Chlorfenapyr	2	MC	5	2.5	2.4	99.9	5.42	54.2	61.6	42.4	0.688311688	CW	-	-	-	-	-	-	-	-	-	BL	3	1	1	98.5	3.3	4.5	48.8	34.3	0.702868852
Mixture	3.5	PYR+CHL	Pyrethroid	Chlorfenapyr	2	MC	4.75	2.4	2.5	100	5.53	55.6	62.1	42.6	0.685990338	CW	-	-	-	-	-	-	-	-	-	BL	3	1	1	100	3.3	5.3	48.8	34.3	0.702868852
Mixture	3.75	PYR+CHL	Pyrethroid	Chlorfenapyr	2	MC	4.75	2.5	2.8	100	5.94	56.9	63.5	43.4	0.683464567	CW	-	-	-	-	-	-	-	-	-	BL	3	1	1	100	3.3	6.1	48.8	34.3	0.702868852
Mixture	4	PYR+CHL	Pyrethroid	Chlorfenapyr	2	MC	4.75	2.5	3.1	100	6.33	58	64.8	44	0.679012346	CW	-	-	-	-	-	-	-	-	-	BL	3	1	1	100	3.3	7.1	48.8	34.3	0.702868852
Mixture	4.25	PYR+CHL	Pyrethroid	Chlorfenapyr	2	MC	4.75	3.2	3.3	100	6.73	59	65.8	44.7	0.679331307	CW	-	-	-	-	-	-	-	-	-	BL	3	1	1	100	3.3	8.1	48.8	34.3	0.702868852
Mixture	4.5	PYR+CHL	Pyrethroid	Chlorfenapyr	2	MC	2.75	1.9	1.5	99.9	4.13	60.5	55.3	38.9	0.703435805	CW	-	-	-	-	-	-	-	-	-	BL	3	1	1	100	3.3	9.3	48.8	34.3	0.702868852
Mixture	4.75	PYR+CHL	Pyrethroid	Chlorfenapyr	2	MC	2.75	1.7	1.7	100	4.35	63	56.7	39.4	0.694885362	CW	-	-	-	-	-	-	-	-	-	BL	3	1	1	100	3.3	10.6	48.8	34.3	0.702868852
Mixture	5	PYR+CHL	Pyrethroid	Chlorfenapyr	2	MC	2.75	2.2	1.8	100	4.58	65.3	57.8	40.4	0.698961938	CW	-	-	-	-	-	-	-	-	-	BL	3	1	1	100	3.3	12	48.8	34.3	0.702868852
Mixture	5.25	PYR+CHL	Pyrethroid	Chlorfenapyr	2	MC	2.75	2	2	100	4.8	67.1	59	40.8	0.691525424	CW	-	-	-	-	-	-	-	-	-	BL	3	1	1	100	3.3	13.6	48.8	34.3	0.702868852
Mixture	5.5	PYR+CHL	Pyrethroid	Chlorfenapyr	2	MC	2.75	2.5	2.1	100	5.03	68.8	59.9	41.6	0.694490818	CW	-	-	-	-	-	-	-	-	-	BL	3	1	1	100	3.3	15.3	48.8	34.3	0.702868852
Mixture	5.75	PYR+CHL	Pyrethroid	Chlorfenapyr	2	MC	2.5	2.6	1.9	100	4.79	70.4	58.7	41	0.69846678	CW	-	-	-	-	-	-	-	-	-	BL	3	1	1	100	3.3	17.2	48.8	34.3	0.702868852
Mixture	6	PYR+CHL	Pyrethroid	Chlorfenapyr	2	MC	2.5	2.3	2.1	100	4.99	72	59.8	41.4	0.692307692	CW	-	-	-	-	-	-	-	-	-	BL	3	1	1	100	3.3	19.3	48.8	34.3	0.702868852
Mixture	0.5	PYR+PPF	Pyrethroid	Pyriproxyfen	2	MC	10.75	0.3	1.5	38	4.71	4.5	13.5	13.5	1	CW	3	0.7	3	6.5	7.64	1	80.2	80.2	1	BL	3	1	1	12.8	3.9	0.7	20	20	1
Mixture	0.75	PYR+PPF	Pyrethroid	Pyriproxyfen	2	MC	10.5	0.3	1.5	55.7	4.71	12.8	13.5	13.5	1	CW	3	0.7	3	9.8	7.64	1.3	80.2	80.2	1	BL	3	1	1	19.2	3.9	0.8	20	20	1
Mixture	1	PYR+PPF	Pyrethroid	Pyriproxyfen	2	MC	10	0.3	1.6	68	4.9	26.8	14.8	13.3	0.898648649	CW	3	0.7	3	13.1	7.64	1.9	80.2	80.2	1	BL	3	1	1	25.6	3.9	0.9	20	20	1
Mixture	1.25	PYR+PPF	Pyrethroid	Pyriproxyfen	2	MC	9.5	0.6	1.7	76.9	5.15	39.8	21.8	19.2	0.880733945	CW	3	0.7	3	16.4	7.64	2.7	80.2	80.2	1	BL	3	1	1	32.1	3.9	1	20	20	1
Mixture	1.5	PYR+PPF	Pyrethroid	Pyriproxyfen	2	MC	9.75	1	1.6	96.7	5.04	48.9	23.3	21.6	0.927038627	CW	3	0.7	3	19.6	7.64	3.8	80.2	80.2	1	BL	3	1	1	38.5	3.9	1.2	20	20	1
Mixture	1.75	PYR+PPF	Pyrethroid	Pyriproxyfen	2	MC	9.75	1.4	1.9	100	5.69	53.4	31.2	26.3	0.842948718	CW	3	0.7	3	22.9	7.64	5.1	80.2	80.2	1	BL	3	1	1	44.9	3.9	1.4	20	20	1
Mixture	2	PYR+PPF	Pyrethroid	Pyriproxyfen	2	MC	9.5	1.8	2.2	99.9	6.34	57.5	43.9	33.1	0.753986333	CW	3	0.7	3	26.2	7.64	6.9	80.2	80.2	1	BL	3	1	1	51.3	3.9	1.7	20	20	1
Mixture	2.25	PYR+PPF	Pyrethroid	Pyriproxyfen	2	MC	9.25	1.9	2.5	100	6.93	60.4	59.6	41	0.687919463	CW	3	0.7	3	29.5	7.64	9	80.2	80	0.997506234	BL	3	1	1	57.7	3.9	1.9	20	20	1
Mixture	2.5	PYR+PPF	Pyrethroid	Pyriproxyfen	2	MC	9	2.8	2.7	100	7.49	62.4	69.9	46.7	0.668097282	CW	3	0.7	3	32.7	7.64	11.7	80.2	78.4	0.97755611	BL	3	1	1	64.1	3.9	2.3	20	20	1
Mixture	2.75	PYR+PPF	Pyrethroid	Pyriproxyfen	2	MC	8.75	2.6	3	100	8.02	63.6	81.5	52.4	0.642944785	CW	3	0.7	3	36	7.64	14.9	80.2	68.2	0.850374065	BL	3	1	1	70.5	3.9	2.7	20	20	1
Mixture	3	PYR+PPF	Pyrethroid	Pyriproxyfen	2	MC	8.75	3.4	3.3	100	8.75	64.5	89.1	56.5	0.634118967	CW	3	0.7	3	39.3	7.64	18.1	80.2	52.7	0.657107232	BL	3	1	1	76.9	3.9	3.1	20	20	1
Mixture	3.25	PYR+PPF	Pyrethroid	Pyriproxyfen	2	MC	8.75	4	3.6	100	9.44	65	93.6	58.8	0.628205128	CW	3	0.7	3	42.5	7.64	21.1	80.2	49.2	0.613466334	BL	3	1	1	83.3	3.9	3.6	20	20	1
Mixture	3.5	PYR+PPF	Pyrethroid	Pyriproxyfen	2	MC	5	1.2	2	99.9	5.84	67.8	34.1	27.4	0.803519062	CW	3	0.7	3	45.8	7.64	24.4	80.2	48.9	0.609725686	BL	3	1	1	89.7	3.9	4.2	20	20	1
Mixture	3.75	PYR+PPF	Pyrethroid	Pyriproxyfen	2	MC	4.75	1.7	2	100	5.94	73.5	35.2	28.6	0.8125	CW	3	0.7	3	49.1	7.64	28.3	80.2	48.9	0.609725686	BL	3	1	1	96.2	3.9	4.8	20	20	1
Mixture	4	PYR+PPF	Pyrethroid	Pyriproxyfen	2	MC	4.5	2	2	100	6	75.7	35.6	29	0.814606742	CW	3	0.7	3	52.4	7.64	32.3	80.2	48.9	0.609725686	BL	3	1	1	100	3.9	5.5	20	20	1
Mixture	4.25	PYR+PPF	Pyrethroid	Pyriproxyfen	2	MC	4.75	1.9	2.4	99.8	6.74	77.6	54.3	38.1	0.701657459	CW	3	0.7	3	55.6	7.64	36.5	80.2	48.9	0.609725686	BL	3	1	1	100	3.9	6.2	20	20	1
Mixture	4.5	PYR+PPF	Pyrethroid	Pyriproxyfen	2	MC	4.75	1.9	2.6	100	7.12	79	64.7	43.1	0.666151468	CW	3	0.7	3	58.9	7.64	41	80.2	48.9	0.609725686	BL	3	1	1	100	3.9	7.1	20	20	1
Mixture	4.75	PYR+PPF	Pyrethroid	Pyriproxyfen	2	MC	3.5	1.6	1.8	100	5.54	81.1	29	25.4	0.875862069	CW	3	0.7	3	62.2	7.64	45.9	80.2	48.9	0.609725686	BL	3	1	1	100	3.9	8	20	20	1
Mixture	5	PYR+PPF	Pyrethroid	Pyriproxyfen	2	MC	3.5	1.2	2	99.9	5.84	86.3	34.1	27.4	0.803519062	CW	3	0.7	3	65.4	7.64	50.9	80.2	48.9	0.609725686	BL	3	1	1	100	3.9	9	20	20	1
Mixture	5.25	PYR+PPF	Pyrethroid	Pyriproxyfen	2	MC	3.5	1.7	2.1	99.9	6.13	90.2	39.2	30.7	0.783163265	CW	3	0.7	3	68.7	7.64	55.6	80.2	48.9	0.609725686	BL	3	1	1	100	3.9	10.2	20	20	1
Mixture	5.5	PYR+PPF	Pyrethroid	Pyriproxyfen	2	MC	3.25	1.8	2	100	5.96	93.8	35.4	28.9	0.816384181	CW	3	0.7	3	72	7.64	59.8	80.2	48.9	0.609725686	BL	3	1	1	100	3.9	11.4	20	20	1
Mixture	5.75	PYR+PPF	Pyrethroid	Pyriproxyfen	2	MC	3.25	2.2	2.1	100	6.23	97.2	39.8	31.4	0.788944724	CW	3	0.7	3	75.3	7.64	64.2	80.2	48.9	0.609725686	BL	3	1	1	100	3.9	12.8	20	20	1
Mixture	6	PYR+PPF	Pyrethroid	Pyriproxyfen	2	MC	3.25	1.6	2.3	100	6.49	99.4	48.7	35.3	0.724845996	CW	3	0.7	3	78.5	7.64	68.5	80.2	48.9	0.609725686	BL	3	1	1	100	3.9	14.2	20	20	1
Mixture	0.5	PYR+NEW	Pyrethroid	New AI	2	MC	10.5	0.4	0.4	60.8	2.88	11.7	56.7	56.7	1	CW	3	0.4	0.9	12.1	4.13	1.5	80.4	80.4	1	BL	3	1	1	11.1	4.5	0.8	84	84	1
Mixture	0.75	PYR+NEW	Pyrethroid	New AI	2	MC	10	0.5	0.4	86.2	2.9	34.6	57.6	56	0.972222222	CW	3	0.4	0.9	18.2	4.13	2.7	80.4	80.4	1	BL	3	1	1	16.7	4.5	0.9	84	84	1
Mixture	1	PYR+NEW	Pyrethroid	New AI	2	MC	9.25	1.4	0.4	100	3.08	50.5	60.7	41.3	0.680395387	CW	3	0.4	0.9	24.2	4.13	4.6	80.4	80.4	1	BL	3	1	1	22.2	4.5	1.1	84	84	1
Mixture	1.25	PYR+NEW	Pyrethroid	New AI	2	MC	9.25	2.7	0.6	100	3.84	54.3	73.1	48.2	0.659370725	CW	3	0.4	0.9	30.3	4.13	7.5	80.4	80.3	0.998756219	BL	3	1	1	27.8	4.5	1.3	84	84	1
Mixture	1.5	PYR+NEW	Pyrethroid	New AI	2	MC	9	2.2	0.9	100	4.49	57.3	82.5	52.7	0.638787879	CW	3	0.4	0.9	36.3	4.13	11.7	80.4	78.8	0.980099502	BL	3	1	1	33.3	4.5	1.7	84	83.8	0.997619048
Mixture	1.75	PYR+NEW	Pyrethroid	New AI	2	MC	9	2.2	1.2	100	5.24	59.7	87.7	55.3	0.630558723	CW	3	0.4	0.9	42.4	4.13	16.9	80.4	56.7	0.705223881	BL	3	1	1	38.9	4.5	2	84	80.1	0.953571429
Mixture	2	PYR+NEW	Pyrethroid	New AI	2	MC	5	1.4	0.5	100	3.33	61.7	67.3	44.4	0.659732541	CW	3	0.4	0.9	48.4	4.13	21.8	80.4	46.9	0.583333333	BL	3	1	1	44.4	4.5	2.5	84	57	0.678571429
Mixture	2.25	PYR+NEW	Pyrethroid	New AI	2	MC	4.75	1.3	0.6	100	3.56	65.1	72.3	46.7	0.645919779	CW	3	0.4	0.9	54.5	4.13	27.8	80.4	46.9	0.583333333	BL	3	1	1	50	4.5	3.1	84	51.9	0.617857143
Mixture	2.5	PYR+NEW	Pyrethroid	New AI	2	MC	4.75	2	0.7	100	3.95	70.4	76.8	49.7	0.647135417	CW	3	0.4	0.9	60.5	4.13	34.4	80.4	46.9	0.583333333	BL	3	1	1	55.6	4.5	3.8	84	51.9	0.617857143
Mixture	2.75	PYR+NEW	Pyrethroid	New AI	2	MC	4.5	1.6	0.8	100	4.12	74.8	79.7	50.8	0.637390213	CW	3	0.4	0.9	66.6	4.13	41.9	80.4	46.9	0.583333333	BL	3	1	1	61.1	4.5	4.5	84	51.9	0.617857143
Mixture	3	PYR+NEW	Pyrethroid	New AI	2	MC	4.5	2.2	0.9	100	4.49	77.4	82.5	52.7	0.638787879	CW	3	0.4	0.9	72.6	4.13	50	80.4	46.9	0.583333333	BL	3	1	1	66.7	4.5	5.4	84	51.9	0.617857143
Mixture	3.25	PYR+NEW	Pyrethroid	New AI	2	MC	3.25	1.1	0.6	100	3.52	83.9	72	46.2	0.641666667	CW	3	0.4	0.9	78.7	4.13	57.2	80.4	46.9	0.583333333	BL	3	1	1	72.2	4.5	6.4	84	51.9	0.617857143
Mixture	3.5	PYR+NEW	Pyrethroid	New AI	2	MC	3.25	1.2	0.7	100	3.79	88.5	76.2	48.5	0.63648294	CW	3	0.4	0.9	84.7	4.13	63.7	80.4	46.8	0.582089552	BL	3	1	1	77.8	4.5	7.6	84	51.9	0.617857143
Mixture	3.75	PYR+NEW	Pyrethroid	New AI	2	MC	3.25	1.3	0.8	100	4.06	92.4	79.5	50.3	0.632704403	CW	3	0.4	0.9	90.8	4.13	71.7	80.4	46.8	0.582089552	BL	3	1	1	83.3	4.5	8.9	84	51.9	0.617857143
Mixture	4	PYR+NEW	Pyrethroid	New AI	2	MC	2.75	1.8	0.6	100	3.66	96.5	72.7	47.5	0.653370014	CW	3	0.4	0.9	96.9	4.13	81.1	80.4	46.8	0.582089552	BL	3	1	1	88.9	4.5	10.4	84	51.9	0.617857143
Mixture	4.25	PYR+NEW	Pyrethroid	New AI	2	MC	2.75	1.7	0.7	100	3.89	99.1	76.6	49.4	0.644908616	CW	3	0.4	0.9	100	4.13	85.9	80.4	46.8	0.582089552	BL	3	1	1	94.4	4.5	12.1	84	51.9	0.617857143
Mixture	4.5	PYR+NEW	Pyrethroid	New AI	2	MC	2.75	1.6	0.8	100	4.12	99.5	79.7	50.8	0.637390213	CW	3	0.4	0.9	100	4.13	85.9	80.4	46.8	0.582089552	BL	3	1	1	100	4.5	14	84	51.9	0.617857143
Mixture	4.75	PYR+NEW	Pyrethroid	New AI	2	MC	2.75	1.5	0.9	100	4.35	99.6	82.2	52	0.632603406	CW	3	0.4	0.9	100	4.13	85.9	80.4	46.8	0.582089552	BL	3	1	1	100	4.5	15.9	84	51.9	0.617857143
Mixture	5	PYR+NEW	Pyrethroid	New AI	2	MC	3	2.2	1.1	100	4.99	99.7	86.3	54.6	0.632676709	CW	3	0.4	0.9	100	4.13	85.9	80.4	46.8	0.582089552	BL	3	1	1	100	4.5	17.8	84	51.9	0.617857143
Mixture	5.25	PYR+NEW	Pyrethroid	New AI	2	MC	3	2.2	1.2	100	5.24	99.7	87.7	55.3	0.630558723	CW	3	0.4	0.9	100	4.13	85.9	80.4	46.8	0.582089552	BL	3	1	1	100	4.5	19.7	84	51.9	0.617857143
Mixture	5.5	PYR+NEW	Pyrethroid	New AI	2	MC	3	2.2	1.3	100	5.49	99.7	88.9	55.9	0.6287964	CW	3	0.4	0.9	100	4.13	85.9	80.4	46.8	0.582089552	BL	3	1	1	100	4.5	21.5	84	51.9	0.617857143
Mixture	5.75	PYR+NEW	Pyrethroid	New AI	2	MC	3	2.2	1.4	100	5.74	99.7	89.9	56.4	0.627363737	CW	3	0.4	0.9	100	4.13	85.9	80.4	46.8	0.582089552	BL	3	1	1	100	4.5	23.5	84	51.9	0.617857143
Mixture	6	PYR+NEW	Pyrethroid	New AI	2	MC	3.25	2.2	1.7	100	6.49	99.7	92.2	57.6	0.62472885	CW	3	0.4	0.9	100	4.13	85.9	80.4	46.8	0.582089552	BL	3	1	1	100	4.5	25.6	84	51.9	0.617857143
Solo	0.5	PYR (SOLO)	Pyrethroid	-	2	MC	10.5	1.3	0	85	2.06	1.9	21.1	21.1	1	CW	-	-	-	-	-	-	-	-	-	BL	3	1	0	25	2	0.7	19.8	19.8	1
Solo	0.75	PYR (SOLO)	Pyrethroid	-	2	MC	9.25	2.5	0	100	2.3	3.2	23.2	23.2	1	CW	-	-	-	-	-	-	-	-	-	BL	3	1	0	37.5	2	0.8	19.8	19.8	1
Solo	1	PYR (SOLO)	Pyrethroid	-	2	MC	8	4	0	100	2.6	3.4	24	24	1	CW	-	-	-	-	-	-	-	-	-	BL	3	1	0	50	2	0.8	19.8	19.8	1
Solo	1.25	PYR (SOLO)	Pyrethroid	-	2	MC	5.25	1.9	0	100	2.18	3.9	22.5	22.5	1	CW	-	-	-	-	-	-	-	-	-	BL	3	1	0	62.5	2	0.9	19.8	19.8	1
Solo	1.5	PYR (SOLO)	Pyrethroid	-	2	MC	4.75	2.8	0	100	2.36	4.5	23.4	23.4	1	CW	-	-	-	-	-	-	-	-	-	BL	3	1	0	75	2	0.9	19.8	19.8	1
Solo	1.75	PYR (SOLO)	Pyrethroid	-	2	MC	4.5	4	0	100	2.6	4.8	24	24	1	CW	-	-	-	-	-	-	-	-	-	BL	3	1	0	87.5	2	1	19.8	19.8	1
Solo	2	PYR (SOLO)	Pyrethroid	-	2	MC	3.5	2.6	0	100	2.32	5.4	23.3	23.3	1	CW	-	-	-	-	-	-	-	-	-	BL	3	1	0	100	2	1.2	19.8	19.8	1
Solo	2.25	PYR (SOLO)	Pyrethroid	-	2	MC	3.25	3.2	0	99.9	2.44	5.8	23.7	23.6	0.995780591	CW	-	-	-	-	-	-	-	-	-	BL	3	1	0	100	2	1.3	19.8	19.8	1
Solo	2.5	PYR (SOLO)	Pyrethroid	-	2	MC	2.75	2.4	0	100	2.28	6.2	23.1	23	0.995670996	CW	-	-	-	-	-	-	-	-	-	BL	3	1	0	100	2	1.5	19.8	19.8	1
Solo	2.75	PYR (SOLO)	Pyrethroid	-	2	MC	2.5	2.4	0	100	2.28	6.5	23.1	23	0.995670996	CW	-	-	-	-	-	-	-	-	-	BL	3	1	0	100	2	1.6	19.8	19.8	1
Solo	3	PYR (SOLO)	Pyrethroid	-	2	MC	2.5	3.5	0	100	2.5	6.7	23.8	23.6	0.991596639	CW	-	-	-	-	-	-	-	-	-	BL	3	1	0	100	2	1.8	19.8	19.8	1
Solo	3.25	PYR (SOLO)	Pyrethroid	-	2	MC	2.25	3.2	0	99.9	2.44	6.9	23.7	23.4	0.987341772	CW	-	-	-	-	-	-	-	-	-	BL	3	1	0	100	2	2	19.8	19.8	1
Solo	3.5	PYR (SOLO)	Pyrethroid	-	2	MC	2.25	4	0	100	2.6	7.1	24	23.7	0.9875	CW	-	-	-	-	-	-	-	-	-	BL	3	1	0	100	2	2.3	19.8	19.8	1
Solo	3.75	PYR (SOLO)	Pyrethroid	-	2	MC	2	3.5	0	100	2.5	7.2	23.8	23.4	0.983193277	CW	-	-	-	-	-	-	-	-	-	BL	3	1	0	100	2	2.6	19.8	19.8	1
Solo	4	PYR (SOLO)	Pyrethroid	-	2	MC	2	4	0	100	2.6	7.3	24	23.6	0.983333333	CW	-	-	-	-	-	-	-	-	-	BL	3	1	0	100	2	2.8	19.8	19.8	1
Solo	4.25	PYR (SOLO)	Pyrethroid	-	2	MC	1.75	3.4	0	100	2.48	7.4	23.8	23.2	0.974789916	CW	-	-	-	-	-	-	-	-	-	BL	3	1	0	100	2	3.2	19.8	19.8	1
Solo	4.5	PYR (SOLO)	Pyrethroid	-	2	MC	1.75	4	0	100	2.6	7.5	24	23.4	0.975	CW	-	-	-	-	-	-	-	-	-	BL	3	1	0	100	2	3.5	19.8	19.8	1
Solo	4.75	PYR (SOLO)	Pyrethroid	-	2	MC	1.75	4	0	100	2.6	7.5	24	23.4	0.975	CW	-	-	-	-	-	-	-	-	-	BL	3	1	0	100	2	3.9	19.8	19.8	1
Solo	5	PYR (SOLO)	Pyrethroid	-	2	MC	1.5	3.5	0	100	2.5	7.6	23.8	23.2	0.974789916	CW	-	-	-	-	-	-	-	-	-	BL	3	1	0	100	2	4.3	19.8	19.8	1
Solo	5.25	PYR (SOLO)	Pyrethroid	-	2	MC	1.5	4	0	100	2.6	7.7	24	23.3	0.970833333	CW	-	-	-	-	-	-	-	-	-	BL	3	1	0	100	2	4.8	19.8	19.8	1
Solo	5.5	PYR (SOLO)	Pyrethroid	-	2	MC	1.5	4	0	100	2.6	7.7	24	23.3	0.970833333	CW	-	-	-	-	-	-	-	-	-	BL	3	1	0	100	2	5.3	19.8	19.8	1
Solo	5.75	PYR (SOLO)	Pyrethroid	-	2	MC	1.5	4	0	100	2.6	7.7	24	23.3	0.970833333	CW	-	-	-	-	-	-	-	-	-	BL	3	1	0	100	2	5.8	19.8	19.8	1
Solo	6	PYR (SOLO)	Pyrethroid	-	2	MC	1.25	3.5	0	100	2.5	7.7	23.8	23	0.966386555	CW	-	-	-	-	-	-	-	-	-	BL	3	1	0	100	2	6.3	19.8	19.8	1
Mixture	0.5	PYR+PBO	Pyrethroid	Piperonyl butoxide	0	MC	11	1.3	0	89	2.06	36.1	84.5	42.2	0.499408284	CW	3	1.1	0	24.8	2.02	4.7	81.4	81.3	0.998771499	BL	3	1	1	20	2.5	1	82.1	82.1	1
Mixture	0.75	PYR+PBO	Pyrethroid	Piperonyl butoxide	0	MC	10	1.1	1.1	97.3	2.57	61.7	84.7	51.2	0.604486423	CW	3	1.1	0	37.1	2.02	11.5	81.4	51	0.626535627	BL	3	1	1	30	2.5	1.5	82.1	82.1	1
Mixture	1	PYR+PBO	Pyrethroid	Piperonyl butoxide	0	MC	8.25	1.5	1.3	100	2.75	83.6	90.5	59.1	0.653038674	CW	3	1.1	0	49.5	2.02	19.1	81.4	40.7	0.5	BL	3	1	1	40	2.5	2.2	82.1	81.9	0.997563946
Mixture	1.25	PYR+PBO	Pyrethroid	Piperonyl butoxide	0	MC	6.75	1.3	1.5	100	2.81	96.6	90.5	64.7	0.714917127	CW	3	1.1	0	61.9	2.02	29.5	81.4	40.7	0.5	BL	3	1	1	50	2.5	3.2	82.1	59.1	0.719853837
Mixture	1.5	PYR+PBO	Pyrethroid	Piperonyl butoxide	0	MC	6	1.5	1.8	100	3	99.8	94	75.9	0.807446809	CW	3	1.1	0	74.3	2.02	41.4	81.4	40.7	0.5	BL	3	1	1	60	2.5	4.5	82.1	47.7	0.580998782
Mixture	1.75	PYR+PBO	Pyrethroid	Piperonyl butoxide	0	MC	6	2.5	2.4	100	3.5	99.8	98.3	98.3	1	CW	3	1.1	0	86.6	2.02	49.7	81.4	39.6	0.486486486	BL	3	1	1	70	2.5	6.2	82.1	47.7	0.580998782
Mixture	2	PYR+PBO	Pyrethroid	Piperonyl butoxide	0	MC	6	3	3.2	100	4	99.8	99.4	99.4	1	CW	3	1.1	0	99	2.02	56.1	81.4	29.1	0.357493857	BL	3	1	1	80	2.5	8.4	82.1	47.7	0.580998782
Mixture	2.25	PYR+PBO	Pyrethroid	Piperonyl butoxide	0	MC	5.75	3.3	3.7	100	4.31	99.8	99.7	99.7	1	CW	3	1.1	0	100	2.02	56.7	81.4	27.7	0.34029484	BL	3	1	1	90	2.5	11.2	82.1	47.7	0.580998782
Mixture	2.5	PYR+PBO	Pyrethroid	Piperonyl butoxide	0	MC	5.5	3.9	4	100	4.58	99.8	99.8	99.8	1	CW	3	1.1	0	100	2.02	56.7	81.4	27.7	0.34029484	BL	3	1	1	100	2.5	14.6	82.1	47.1	0.573690621
Mixture	2.75	PYR+PBO	Pyrethroid	Piperonyl butoxide	0	MC	5.25	4	4	100	4.6	99.8	99.8	99.8	1	CW	3	1.1	0	100	2.02	56.7	81.4	27.7	0.34029484	BL	3	1	1	100	2.5	18.8	82.1	47.1	0.573690621
Mixture	3	PYR+PBO	Pyrethroid	Piperonyl butoxide	0	MC	4.75	4	4	100	4.6	99.8	99.8	99.8	1	CW	3	1.1	0	100	2.02	56.7	81.4	27.7	0.34029484	BL	3	1	1	100	2.5	24	82.1	47.1	0.573690621
Mixture	3.25	PYR+PBO	Pyrethroid	Piperonyl butoxide	0	MC	4.25	4	4	100	4.6	99.8	99.8	99.8	1	CW	3	1.1	0	100	2.02	56.7	81.4	27.7	0.34029484	BL	3	1	1	100	2.5	30.3	82.1	47.1	0.573690621
Mixture	3.5	PYR+PBO	Pyrethroid	Piperonyl butoxide	0	MC	4	4	4	100	4.6	99.8	99.8	99.8	1	CW	3	1.1	0	100	2.02	56.7	81.4	27.7	0.34029484	BL	3	1	1	100	2.5	37.8	82.1	47.1	0.573690621
Mixture	3.75	PYR+PBO	Pyrethroid	Piperonyl butoxide	0	MC	3.75	4	4	100	4.6	99.8	99.8	99.8	1	CW	3	1.1	0	100	2.02	56.7	81.4	27.7	0.34029484	BL	3	1	1	100	2.5	45.8	82.1	47.1	0.573690621
Mixture	4	PYR+PBO	Pyrethroid	Piperonyl butoxide	0	MC	3.5	4	4	100	4.6	99.8	99.8	99.8	1	CW	3	1.1	0	100	2.02	56.7	81.4	27.7	0.34029484	BL	3	1	1	100	2.5	54.2	82.1	47.1	0.573690621
Mixture	4.25	PYR+PBO	Pyrethroid	Piperonyl butoxide	0	MC	3.25	4	4	100	4.6	99.8	99.8	99.8	1	CW	3	1.1	0	100	2.02	56.7	81.4	27.7	0.34029484	BL	3	1	1	100	2.5	63.4	82.1	47.1	0.573690621
Mixture	4.5	PYR+PBO	Pyrethroid	Piperonyl butoxide	0	MC	3.25	4	4	100	4.6	99.8	99.8	99.8	1	CW	3	1.1	0	100	2.02	56.7	81.4	27.7	0.34029484	BL	3	1	1	100	2.5	73.6	82.1	47.1	0.573690621
Mixture	4.75	PYR+PBO	Pyrethroid	Piperonyl butoxide	0	MC	3	4	4	100	4.6	99.8	99.8	99.8	1	CW	3	1.1	0	100	2.02	56.7	81.4	27.7	0.34029484	BL	3	1	1	100	2.5	83.9	82.1	47.1	0.573690621
Mixture	5	PYR+PBO	Pyrethroid	Piperonyl butoxide	0	MC	3	4	4	100	4.6	99.8	99.8	99.8	1	CW	3	1.1	0	100	2.02	56.7	81.4	27.7	0.34029484	BL	3	1	1	100	2.5	93.8	82.1	47.1	0.573690621
Mixture	5.25	PYR+PBO	Pyrethroid	Piperonyl butoxide	0	MC	2.75	4	4	100	4.6	99.8	99.8	99.8	1	CW	3	1.1	0	100	2.02	56.7	81.4	27.7	0.34029484	BL	3	1	1	100	2.5	97.8	82.1	47.1	0.573690621
Mixture	5.5	PYR+PBO	Pyrethroid	Piperonyl butoxide	0	MC	2.75	4	4	100	4.6	99.8	99.8	99.8	1	CW	3	1.1	0	100	2.02	56.7	81.4	27.7	0.34029484	BL	3	1	1	100	2.5	98.4	82.1	47.1	0.573690621
Mixture	5.75	PYR+PBO	Pyrethroid	Piperonyl butoxide	0	MC	2.5	4	4	100	4.6	99.8	99.8	99.8	1	CW	3	1.1	0	100	2.02	56.7	81.4	27.7	0.34029484	BL	3	1	1	100	2.5	98.7	82.1	47.1	0.573690621
Mixture	6	PYR+PBO	Pyrethroid	Piperonyl butoxide	0	MC	2.5	4	4	100	4.6	99.8	99.8	99.8	1	CW	3	1.1	0	100	2.02	56.7	81.4	27.7	0.34029484	BL	3	1	1	100	2.5	98.9	82.1	47.1	0.573690621
Mixture	0.5	PYR+CHL	Pyrethroid	Chlorfenapyr	0	MC	10.25	1.2	0.1	78.7	2.17	40.1	84.9	48	0.565371025	CW	3	1.1	0	24.8	2.02	4.7	81.4	81.3	0.998771499	BL	3	1	1	15.2	3.3	0.9	86.8	86.8	1
Mixture	0.75	PYR+CHL	Pyrethroid	Chlorfenapyr	0	MC	9.75	1.3	0.3	99.5	2.45	57.2	87.6	54	0.616438356	CW	3	1.1	0	37.1	2.02	11.5	81.4	51	0.626535627	BL	3	1	1	22.7	3.3	1.1	86.8	86.8	1
Mixture	1	PYR+CHL	Pyrethroid	Chlorfenapyr	0	MC	8.75	1.7	0.6	99.9	2.92	69.6	91.9	60.3	0.656147987	CW	3	1.1	0	49.5	2.02	19.1	81.4	40.7	0.5	BL	3	1	1	30.3	3.3	1.5	86.8	86.8	1
Mixture	1.25	PYR+CHL	Pyrethroid	Chlorfenapyr	0	MC	8.5	2.2	1	100	3.54	76.6	94.6	65.3	0.690274841	CW	3	1.1	0	61.9	2.02	29.5	81.4	40.7	0.5	BL	3	1	1	37.9	3.3	2	86.8	86.8	1
Mixture	1.5	PYR+CHL	Pyrethroid	Chlorfenapyr	0	MC	8	1.9	1.4	100	4	81.3	94.1	67.7	0.719447396	CW	3	1.1	0	74.3	2.02	41.4	81.4	40.7	0.5	BL	3	1	1	45.5	3.3	2.7	86.8	86.2	0.993087558
Mixture	1.75	PYR+CHL	Pyrethroid	Chlorfenapyr	0	MC	4.75	1.6	0.5	100	2.77	88.1	91	58.6	0.643956044	CW	3	1.1	0	86.6	2.02	49.7	81.4	39.6	0.486486486	BL	3	1	1	53	3.3	3.5	86.8	70.1	0.807603687
Mixture	2	PYR+CHL	Pyrethroid	Chlorfenapyr	0	MC	4.5	1.5	0.7	99.7	3.01	96.7	90.9	60.9	0.669966997	CW	3	1.1	0	99	2.02	56.1	81.4	29.1	0.357493857	BL	3	1	1	60.6	3.3	4.5	86.8	61.4	0.707373272
Mixture	2.25	PYR+CHL	Pyrethroid	Chlorfenapyr	0	MC	4.25	2.4	0.7	99.9	3.19	99.7	94.8	62.8	0.662447257	CW	3	1.1	0	100	2.02	56.7	81.4	27.7	0.34029484	BL	3	1	1	68.2	3.3	5.8	86.8	61.4	0.707373272
Mixture	2.5	PYR+CHL	Pyrethroid	Chlorfenapyr	0	MC	4.25	3.5	0.8	100	3.54	99.8	96.8	64.8	0.669421488	CW	3	1.1	0	100	2.02	56.7	81.4	27.7	0.34029484	BL	3	1	1	75.8	3.3	7.3	86.8	61.4	0.707373272
Mixture	2.75	PYR+CHL	Pyrethroid	Chlorfenapyr	0	MC	4.25	3.9	1	100	3.88	99.8	97.4	66.7	0.684804928	CW	3	1.1	0	100	2.02	56.7	81.4	27.7	0.34029484	BL	3	1	1	83.3	3.3	9.2	86.8	61.4	0.707373272
Mixture	3	PYR+CHL	Pyrethroid	Chlorfenapyr	0	MC	4.5	4	1.4	100	4.42	99.8	97.7	69.2	0.708290686	CW	3	1.1	0	100	2.02	56.7	81.4	27.7	0.34029484	BL	3	1	1	90.9	3.3	11.3	86.8	61.2	0.705069124
Mixture	3.25	PYR+CHL	Pyrethroid	Chlorfenapyr	0	MC	4.75	4	1.9	100	5.07	99.8	97.8	70.5	0.720858896	CW	3	1.1	0	100	2.02	56.7	81.4	27.7	0.34029484	BL	3	1	1	98.5	3.3	13.9	86.8	54.6	0.629032258
Mixture	3.5	PYR+CHL	Pyrethroid	Chlorfenapyr	0	MC	5	4	2.4	100	5.72	99.8	98	71.7	0.731632653	CW	3	1.1	0	100	2.02	56.7	81.4	27.7	0.34029484	BL	3	1	1	100	3.3	16.9	86.8	52.6	0.605990783
Mixture	3.75	PYR+CHL	Pyrethroid	Chlorfenapyr	0	MC	5	4	2.8	100	6.24	99.8	98.1	70.6	0.719673802	CW	3	1.1	0	100	2.02	56.7	81.4	27.7	0.34029484	BL	3	1	1	100	3.3	20.3	86.8	52.6	0.605990783
Mixture	4	PYR+CHL	Pyrethroid	Chlorfenapyr	0	MC	5	4	3.1	100	6.63	99.8	98.2	69.5	0.707739308	CW	3	1.1	0	100	2.02	56.7	81.4	27.7	0.34029484	BL	3	1	1	100	3.3	24.4	86.8	52.6	0.605990783
Mixture	4.25	PYR+CHL	Pyrethroid	Chlorfenapyr	0	MC	5.25	4	3.7	100	7.41	99.8	98.3	74	0.752797558	CW	3	1.1	0	100	2.02	56.7	81.4	27.7	0.34029484	BL	3	1	1	100	3.3	29.1	86.8	52.6	0.605990783
Mixture	4.5	PYR+CHL	Pyrethroid	Chlorfenapyr	0	MC	5.25	4	4	100	7.8	99.8	98.3	73.8	0.75076297	CW	3	1.1	0	100	2.02	56.7	81.4	27.7	0.34029484	BL	3	1	1	100	3.3	34.2	86.8	52.6	0.605990783
Mixture	4.75	PYR+CHL	Pyrethroid	Chlorfenapyr	0	MC	5	4	4	100	7.8	99.8	98.3	67.3	0.684638861	CW	3	1.1	0	100	2.02	56.7	81.4	27.7	0.34029484	BL	3	1	1	100	3.3	39.5	86.8	52.6	0.605990783
Mixture	5	PYR+CHL	Pyrethroid	Chlorfenapyr	0	MC	4.75	4	4	100	7.8	99.8	98.3	64.6	0.657171923	CW	3	1.1	0	100	2.02	56.7	81.4	27.7	0.34029484	BL	3	1	1	100	3.3	44.9	86.8	52.6	0.605990783
Mixture	5.25	PYR+CHL	Pyrethroid	Chlorfenapyr	0	MC	4.5	4	4	100	7.8	99.8	98.3	63.9	0.650050865	CW	3	1.1	0	100	2.02	56.7	81.4	27.7	0.34029484	BL	3	1	1	100	3.3	50.6	86.8	52.6	0.605990783
Mixture	5.5	PYR+CHL	Pyrethroid	Chlorfenapyr	0	MC	4.5	4	4	100	7.8	99.8	98.3	63.9	0.650050865	CW	3	1.1	0	100	2.02	56.7	81.4	27.7	0.34029484	BL	3	1	1	100	3.3	56.9	86.8	52.6	0.605990783
Mixture	5.75	PYR+CHL	Pyrethroid	Chlorfenapyr	0	MC	4.25	4	4	100	7.8	99.8	98.3	63.7	0.648016277	CW	3	1.1	0	100	2.02	56.7	81.4	27.7	0.34029484	BL	3	1	1	100	3.3	63.8	86.8	52.6	0.605990783
Mixture	6	PYR+CHL	Pyrethroid	Chlorfenapyr	0	MC	4	4	4	100	7.8	99.8	98.3	63.7	0.648016277	CW	3	1.1	0	100	2.02	56.7	81.4	27.7	0.34029484	BL	3	1	1	100	3.3	71.1	86.8	52.6	0.605990783
Mixture	0.5	PYR+PPF	Pyrethroid	Pyriproxyfen	0	MC	11	1.3	0	89	2.06	36.1	84.5	42.2	0.499408284	CW	3	1.1	0	24.8	2.02	4.7	81.4	81.3	0.998771499	BL	3	1	1	12.8	3.9	0.8	79.4	79.4	1
Mixture	0.75	PYR+PPF	Pyrethroid	Pyriproxyfen	0	MC	9.25	2.5	0	100	2.3	46.4	92.8	46.4	0.5	CW	3	1.1	0	37.1	2.02	11.5	81.4	51	0.626535627	BL	3	1	1	19.2	3.9	1	79.4	79.4	1
Mixture	1	PYR+PPF	Pyrethroid	Pyriproxyfen	0	MC	10	1.5	1	83.3	4	49	86.8	43.5	0.501152074	CW	3	1.1	0	49.5	2.02	19.1	81.4	40.7	0.5	BL	3	1	1	25.6	3.9	1.3	79.4	79.4	1
Mixture	1.25	PYR+PPF	Pyrethroid	Pyriproxyfen	0	MC	9.5	1.3	1.1	95.4	4.15	63	84.5	42.4	0.501775148	CW	3	1.1	0	61.9	2.02	29.5	81.4	40.7	0.5	BL	3	1	1	32.1	3.9	1.6	79.4	79.4	1
Mixture	1.5	PYR+PPF	Pyrethroid	Pyriproxyfen	0	MC	8.75	1.5	1.2	99.9	4.38	75.6	86.9	43.8	0.504027618	CW	3	1.1	0	74.3	2.02	41.4	81.4	40.7	0.5	BL	3	1	1	38.5	3.9	2	79.4	77.6	0.977329975
Mixture	1.75	PYR+PPF	Pyrethroid	Pyriproxyfen	0	MC	8	2	1.3	99.9	4.67	85	90.7	45.9	0.506063947	CW	3	1.1	0	86.6	2.02	49.7	81.4	39.6	0.486486486	BL	3	1	1	44.9	3.9	2.6	79.4	51.4	0.647355164
Mixture	2	PYR+PPF	Pyrethroid	Pyriproxyfen	0	MC	7.5	2.7	1.4	100	5	91.9	93.6	48.6	0.519230769	CW	3	1.1	0	99	2.02	56.1	81.4	29.1	0.357493857	BL	3	1	1	51.3	3.9	3.3	79.4	39.8	0.501259446
Mixture	2.25	PYR+PPF	Pyrethroid	Pyriproxyfen	0	MC	6.75	2	1.5	100	5.05	97.4	90.8	89.2	0.982378855	CW	3	1.1	0	100	2.02	56.7	81.4	27.7	0.34029484	BL	3	1	1	57.7	3.9	4.1	79.4	39.8	0.501259446
Mixture	2.5	PYR+PPF	Pyrethroid	Pyriproxyfen	0	MC	6.25	1.8	1.6	100	5.2	99.7	89.8	89.8	1	CW	3	1.1	0	100	2.02	56.7	81.4	27.7	0.34029484	BL	3	1	1	64.1	3.9	5.1	79.4	39.8	0.501259446
Mixture	2.75	PYR+PPF	Pyrethroid	Pyriproxyfen	0	MC	5.75	2.1	1.6	100	5.26	99.8	91.5	91.5	1	CW	3	1.1	0	100	2.02	56.7	81.4	27.7	0.34029484	BL	3	1	1	70.5	3.9	6.3	79.4	39.8	0.501259446
Mixture	3	PYR+PPF	Pyrethroid	Pyriproxyfen	0	MC	5.75	3.6	1.7	100	5.75	99.8	95.7	95.7	1	CW	3	1.1	0	100	2.02	56.7	81.4	27.7	0.34029484	BL	3	1	1	76.9	3.9	7.6	79.4	39.8	0.501259446
Mixture	3.25	PYR+PPF	Pyrethroid	Pyriproxyfen	0	MC	5.75	4	1.9	100	6.21	99.8	96.5	96.5	1	CW	3	1.1	0	100	2.02	56.7	81.4	27.7	0.34029484	BL	3	1	1	83.3	3.9	9.2	79.4	39.8	0.501259446
Mixture	3.5	PYR+PPF	Pyrethroid	Pyriproxyfen	0	MC	5.75	3.6	2.2	100	6.7	99.8	96.7	96.7	1	CW	3	1.1	0	100	2.02	56.7	81.4	27.7	0.34029484	BL	3	1	1	89.7	3.9	11	79.4	39.8	0.501259446
Mixture	3.75	PYR+PPF	Pyrethroid	Pyriproxyfen	0	MC	5.5	3.5	2.3	100	6.87	99.8	96.9	96.9	1	CW	3	1.1	0	100	2.02	56.7	81.4	27.7	0.34029484	BL	3	1	1	96.2	3.9	13.1	79.4	39.8	0.501259446
Mixture	4	PYR+PPF	Pyrethroid	Pyriproxyfen	0	MC	5.5	3.9	2.5	100	7.33	99.8	97.8	97.8	1	CW	3	1.1	0	100	2.02	56.7	81.4	27.7	0.34029484	BL	3	1	1	100	3.9	15.5	79.4	39.8	0.501259446
Mixture	4.25	PYR+PPF	Pyrethroid	Pyriproxyfen	0	MC	5.5	4	2.7	100	7.73	99.8	98.4	98.4	1	CW	3	1.1	0	100	2.02	56.7	81.4	27.7	0.34029484	BL	3	1	1	100	3.9	18.2	79.4	39.8	0.501259446
Mixture	4.5	PYR+PPF	Pyrethroid	Pyriproxyfen	0	MC	5.5	3.7	3	100	8.24	99.8	98.9	98.9	1	CW	3	1.1	0	100	2.02	56.7	81.4	27.7	0.34029484	BL	3	1	1	100	3.9	21.3	79.4	39.8	0.501259446
Mixture	4.75	PYR+PPF	Pyrethroid	Pyriproxyfen	0	MC	5.5	4	3.2	100	8.68	99.8	99.3	99.3	1	CW	3	1.1	0	100	2.02	56.7	81.4	27.7	0.34029484	BL	3	1	1	100	3.9	24.8	79.4	39.8	0.501259446
Mixture	5	PYR+PPF	Pyrethroid	Pyriproxyfen	0	MC	5.25	4	3.2	100	8.68	99.8	99.3	99.3	1	CW	3	1.1	0	100	2.02	56.7	81.4	27.7	0.34029484	BL	3	1	1	100	3.9	28.8	79.4	39.8	0.501259446
Mixture	5.25	PYR+PPF	Pyrethroid	Pyriproxyfen	0	MC	5.25	3.6	3.5	100	9.17	99.8	99.5	99.5	1	CW	3	1.1	0	100	2.02	56.7	81.4	27.7	0.34029484	BL	3	1	1	100	3.9	33.3	79.4	39.8	0.501259446
Mixture	5.5	PYR+PPF	Pyrethroid	Pyriproxyfen	0	MC	5.25	3.9	3.7	100	9.61	99.8	99.7	99.7	1	CW	3	1.1	0	100	2.02	56.7	81.4	27.7	0.34029484	BL	3	1	1	100	3.9	38.1	79.4	39.8	0.501259446
Mixture	5.75	PYR+PPF	Pyrethroid	Pyriproxyfen	0	MC	5.25	4	3.9	100	10.01	99.8	99.8	99.8	1	CW	3	1.1	0	100	2.02	56.7	81.4	27.7	0.34029484	BL	3	1	1	100	3.9	43	79.4	39.8	0.501259446
Mixture	6	PYR+PPF	Pyrethroid	Pyriproxyfen	0	MC	5	3.9	3.9	100	9.99	99.8	99.8	99.8	1	CW	3	1.1	0	100	2.02	56.7	81.4	27.7	0.34029484	BL	3	1	1	100	3.9	47.9	79.4	39.8	0.501259446
Mixture	0.5	PYR+NEW	Pyrethroid	New AI	0	MC	10	1.2	0.1	72.8	2.29	38.4	84.9	49.1	0.578327444	CW	3	1.1	0	24.8	2.02	4.7	81.4	81.3	0.998771499	BL	3	1	1	11.1	4.5	0.8	95.9	95.9	1
Mixture	0.75	PYR+NEW	Pyrethroid	New AI	0	MC	9.5	1.1	0.2	94.2	2.52	62.4	86.2	56.1	0.650812065	CW	3	1.1	0	37.1	2.02	11.5	81.4	51	0.626535627	BL	3	1	1	16.7	4.5	0.9	95.9	95.9	1
Mixture	1	PYR+NEW	Pyrethroid	New AI	0	MC	8.5	1.4	0.3	100	2.83	80.6	91.3	65.3	0.715224535	CW	3	1.1	0	49.5	2.02	19.1	81.4	40.7	0.5	BL	3	1	1	22.2	4.5	1.2	95.9	95.9	1
Mixture	1.25	PYR+NEW	Pyrethroid	New AI	0	MC	7.5	1.6	0.4	100	3.12	91.3	93.9	71.9	0.7657082	CW	3	1.1	0	61.9	2.02	29.5	81.4	40.7	0.5	BL	3	1	1	27.8	4.5	1.4	95.9	95.9	1
Mixture	1.5	PYR+NEW	Pyrethroid	New AI	0	MC	6.75	1.6	0.5	100	3.37	98.3	94.9	76.6	0.807165437	CW	3	1.1	0	74.3	2.02	41.4	81.4	40.7	0.5	BL	3	1	1	33.3	4.5	1.8	95.9	95.9	1
Mixture	1.75	PYR+NEW	Pyrethroid	New AI	0	MC	6.25	2.9	0.5	100	3.63	99.8	97.5	77.9	0.798974359	CW	3	1.1	0	86.6	2.02	49.7	81.4	39.6	0.486486486	BL	3	1	1	38.9	4.5	2.3	95.9	95.9	1
Mixture	2	PYR+NEW	Pyrethroid	New AI	0	MC	6	3.5	0.6	100	4	99.8	98.3	81.6	0.830111902	CW	3	1.1	0	99	2.02	56.1	81.4	29.1	0.357493857	BL	3	1	1	44.4	4.5	2.8	95.9	95.9	1
Mixture	2.25	PYR+NEW	Pyrethroid	New AI	0	MC	6	3.5	0.8	100	4.5	99.8	98.8	93.9	0.950404858	CW	3	1.1	0	100	2.02	56.7	81.4	27.7	0.34029484	BL	3	1	1	50	4.5	3.5	95.9	95.9	1
Mixture	2.5	PYR+NEW	Pyrethroid	New AI	0	MC	6	4	0.9	100	4.85	99.8	99.1	98.6	0.994954591	CW	3	1.1	0	100	2.02	56.7	81.4	27.7	0.34029484	BL	3	1	1	55.6	4.5	4.2	95.9	95.9	1
Mixture	2.75	PYR+NEW	Pyrethroid	New AI	0	MC	6	4	1.1	100	5.35	99.8	99.3	99.3	1	CW	3	1.1	0	100	2.02	56.7	81.4	27.7	0.34029484	BL	3	1	1	61.1	4.5	5.2	95.9	95.9	1
Mixture	3	PYR+NEW	Pyrethroid	New AI	0	MC	6	4	1.3	100	5.85	99.8	99.4	99.4	1	CW	3	1.1	0	100	2.02	56.7	81.4	27.7	0.34029484	BL	3	1	1	66.7	4.5	6.2	95.9	95.9	1
Mixture	3.25	PYR+NEW	Pyrethroid	New AI	0	MC	5.75	4	1.4	100	6.1	99.8	99.5	99.5	1	CW	3	1.1	0	100	2.02	56.7	81.4	27.7	0.34029484	BL	3	1	1	72.2	4.5	7.4	95.9	95.9	1
Mixture	3.5	PYR+NEW	Pyrethroid	New AI	0	MC	5.75	4	1.6	100	6.6	99.8	99.6	99.6	1	CW	3	1.1	0	100	2.02	56.7	81.4	27.7	0.34029484	BL	3	1	1	77.8	4.5	8.8	95.9	95.9	1
Mixture	3.75	PYR+NEW	Pyrethroid	New AI	0	MC	5.75	4	1.8	100	7.1	99.8	99.6	99.6	1	CW	3	1.1	0	100	2.02	56.7	81.4	27.7	0.34029484	BL	3	1	1	83.3	4.5	10.4	95.9	95.8	0.998957247
Mixture	4	PYR+NEW	Pyrethroid	New AI	0	MC	5.75	4	2	100	7.6	99.8	99.7	99.7	1	CW	3	1.1	0	100	2.02	56.7	81.4	27.7	0.34029484	BL	3	1	1	88.9	4.5	12.2	95.9	95.2	0.99270073
Mixture	4.25	PYR+NEW	Pyrethroid	New AI	0	MC	5.75	4	2.2	100	8.1	99.8	99.7	99.7	1	CW	3	1.1	0	100	2.02	56.7	81.4	27.7	0.34029484	BL	3	1	1	94.4	4.5	14.3	95.9	65.3	0.680917623
Mixture	4.5	PYR+NEW	Pyrethroid	New AI	0	MC	5.75	4	2.4	100	8.6	99.8	99.8	99.8	1	CW	3	1.1	0	100	2.02	56.7	81.4	27.7	0.34029484	BL	3	1	1	100	4.5	16.6	95.9	63.8	0.66527633
Mixture	4.75	PYR+NEW	Pyrethroid	New AI	0	MC	5.75	4	2.6	100	9.1	99.8	99.8	99.8	1	CW	3	1.1	0	100	2.02	56.7	81.4	27.7	0.34029484	BL	3	1	1	100	4.5	19.2	95.9	63.8	0.66527633
Mixture	5	PYR+NEW	Pyrethroid	New AI	0	MC	5.75	3.9	2.8	100	9.58	99.8	99.8	99.8	1	CW	3	1.1	0	100	2.02	56.7	81.4	27.7	0.34029484	BL	3	1	1	100	4.5	22.1	95.9	63.8	0.66527633
Mixture	5.25	PYR+NEW	Pyrethroid	New AI	0	MC	5.75	4	2.9	100	9.85	99.8	99.8	99.8	1	CW	3	1.1	0	100	2.02	56.7	81.4	27.7	0.34029484	BL	3	1	1	100	4.5	25.5	95.9	63.8	0.66527633
Mixture	5.5	PYR+NEW	Pyrethroid	New AI	0	MC	5.75	4	3.1	100	10.35	99.8	99.8	99.8	1	CW	3	1.1	0	100	2.02	56.7	81.4	27.7	0.34029484	BL	3	1	1	100	4.5	29.2	95.9	63.8	0.66527633
Mixture	5.75	PYR+NEW	Pyrethroid	New AI	0	MC	5.75	4	3.3	100	10.85	99.8	99.8	99.8	1	CW	3	1.1	0	100	2.02	56.7	81.4	27.7	0.34029484	BL	3	1	1	100	4.5	33.4	95.9	63.8	0.66527633
Mixture	6	PYR+NEW	Pyrethroid	New AI	0	MC	5.75	4	3.5	100	11.35	99.8	99.9	99.9	1	CW	3	1.1	0	100	2.02	56.7	81.4	27.7	0.34029484	BL	3	1	1	100	4.5	38.1	95.9	63.8	0.66527633
Solo	0.5	PYR (SOLO)	Pyrethroid	-	0	MC	11	1.3	0	89	2.06	36.1	84.5	42.2	0.499408284	CW	3	1.1	0	24.8	2.02	4.7	81.4	81.3	0.998771499	BL	3	1	0	25	2	1.2	79.4	79.3	0.998740554
Solo	0.75	PYR (SOLO)	Pyrethroid	-	0	MC	9.25	2.5	0	100	2.3	46.4	92.8	46.4	0.5	CW	3	1.1	0	37.1	2.02	11.5	81.4	51	0.626535627	BL	3	1	0	37.5	2	1.8	79.4	51.1	0.643576826
Solo	1	PYR (SOLO)	Pyrethroid	-	0	MC	8	4	0	100	2.6	47.9	96	48	0.5	CW	3	1.1	0	49.5	2.02	19.1	81.4	40.7	0.5	BL	3	1	0	50	2	2.8	79.4	39.7	0.5
Solo	1.25	PYR (SOLO)	Pyrethroid	-	0	MC	5.25	1.9	0	100	2.18	49.2	90	44.9	0.498888889	CW	3	1.1	0	61.9	2.02	29.5	81.4	40.7	0.5	BL	3	1	0	62.5	2	4.3	79.4	39.7	0.5
Solo	1.5	PYR (SOLO)	Pyrethroid	-	0	MC	4.25	1.6	0	100	2.12	51.5	87.7	41.7	0.475484607	CW	3	1.1	0	74.3	2.02	41.4	81.4	40.7	0.5	BL	3	1	0	75	2	6.3	79.4	39.7	0.5
Solo	1.75	PYR (SOLO)	Pyrethroid	-	0	MC	3.75	1.9	0	100	2.18	56.6	90	29.6	0.328888889	CW	3	1.1	0	86.6	2.02	49.7	81.4	39.6	0.486486486	BL	3	1	0	87.5	2	8.9	79.4	38.8	0.488664987
Solo	2	PYR (SOLO)	Pyrethroid	-	0	MC	3.25	1.8	0	100	2.16	59.5	89.3	25.1	0.281075028	CW	3	1.1	0	99	2.02	56.1	81.4	29.1	0.357493857	BL	3	1	0	100	2	11.4	79.4	28	0.352644836
Solo	2.25	PYR (SOLO)	Pyrethroid	-	0	MC	3	2.2	0	100	2.24	65.5	91.6	33.2	0.362445415	CW	3	1.1	0	100	2.02	56.7	81.4	27.7	0.34029484	BL	3	1	0	100	2	13.9	79.4	28	0.352644836
Solo	2.5	PYR (SOLO)	Pyrethroid	-	0	MC	2.75	2.4	0	100	2.28	69.7	92.4	28.1	0.304112554	CW	3	1.1	0	100	2.02	56.7	81.4	27.7	0.34029484	BL	3	1	0	100	2	16.6	79.4	28	0.352644836
Solo	2.75	PYR (SOLO)	Pyrethroid	-	0	MC	2.5	2.4	0	100	2.28	72.3	92.4	25.3	0.273809524	CW	3	1.1	0	100	2.02	56.7	81.4	27.7	0.34029484	BL	3	1	0	100	2	19.8	79.4	28	0.352644836
Solo	3	PYR (SOLO)	Pyrethroid	-	0	MC	2.5	3.5	0	100	2.5	75	95.3	26.8	0.281217209	CW	3	1.1	0	100	2.02	56.7	81.4	27.7	0.34029484	BL	3	1	0	100	2	23.4	79.4	28	0.352644836
Solo	3.25	PYR (SOLO)	Pyrethroid	-	0	MC	2.25	3.2	0	99.9	2.44	78.2	94.7	31.3	0.330517423	CW	3	1.1	0	100	2.02	56.7	81.4	27.7	0.34029484	BL	3	1	0	100	2	27.5	79.4	28	0.352644836
Solo	3.5	PYR (SOLO)	Pyrethroid	-	0	MC	2.25	4	0	100	2.6	79.9	96	33.4	0.347916667	CW	3	1.1	0	100	2.02	56.7	81.4	27.7	0.34029484	BL	3	1	0	100	2	32.2	79.4	28	0.352644836
Solo	3.75	PYR (SOLO)	Pyrethroid	-	0	MC	2	3.5	0	100	2.5	81.9	95.3	33.8	0.354669465	CW	3	1.1	0	100	2.02	56.7	81.4	27.7	0.34029484	BL	3	1	0	100	2	37.1	79.4	28	0.352644836
Solo	4	PYR (SOLO)	Pyrethroid	-	0	MC	2	4	0	100	2.6	82.6	96	35.1	0.365625	CW	3	1.1	0	100	2.02	56.7	81.4	27.7	0.34029484	BL	3	1	0	100	2	41.7	79.4	28	0.352644836
Solo	4.25	PYR (SOLO)	Pyrethroid	-	0	MC	1.75	3.4	0	100	2.48	84.7	95.1	38.7	0.406940063	CW	3	1.1	0	100	2.02	56.7	81.4	27.7	0.34029484	BL	3	1	0	100	2	45.7	79.4	28	0.352644836
Solo	4.5	PYR (SOLO)	Pyrethroid	-	0	MC	1.75	4	0	100	2.6	86.1	96	41.3	0.430208333	CW	3	1.1	0	100	2.02	56.7	81.4	27.7	0.34029484	BL	3	1	0	100	2	48.7	79.4	28	0.352644836
Solo	4.75	PYR (SOLO)	Pyrethroid	-	0	MC	1.75	4	0	100	2.6	86.1	96	41.3	0.430208333	CW	3	1.1	0	100	2.02	56.7	81.4	27.7	0.34029484	BL	3	1	0	100	2	50.4	79.4	28	0.352644836
Solo	5	PYR (SOLO)	Pyrethroid	-	0	MC	1.5	3.5	0	100	2.5	86.9	95.3	41.8	0.4386149	CW	3	1.1	0	100	2.02	56.7	81.4	27.7	0.34029484	BL	3	1	0	100	2	52.9	79.4	28	0.352644836
Solo	5.25	PYR (SOLO)	Pyrethroid	-	0	MC	1.5	4	0	100	2.6	87.7	96	42.9	0.446875	CW	3	1.1	0	100	2.02	56.7	81.4	27.7	0.34029484	BL	3	1	0	100	2	56.3	79.4	28	0.352644836
Solo	5.5	PYR (SOLO)	Pyrethroid	-	0	MC	1.5	4	0	100	2.6	87.7	96	42.9	0.446875	CW	3	1.1	0	100	2.02	56.7	81.4	27.7	0.34029484	BL	3	1	0	100	2	60.7	79.4	28	0.352644836
Solo	5.75	PYR (SOLO)	Pyrethroid	-	0	MC	1.5	4	0	100	2.6	87.7	96	42.9	0.446875	CW	3	1.1	0	100	2.02	56.7	81.4	27.7	0.34029484	BL	3	1	0	100	2	65.4	79.4	28	0.352644836
Solo	6	PYR (SOLO)	Pyrethroid	-	0	MC	1.25	3.5	0	100	2.5	89.1	95.3	44.2	0.463798531	CW	3	1.1	0	100	2.02	56.7	81.4	27.7	0.34029484	BL	3	1	0	100	2	71.1	79.4	28	0.352644836
