# Supplementary material for: Optimization of long-lasting insecticidal bed nets for resistance management: a modelling study and user-friendly app
Source: Malar J. 2023 Sep 29;22:290. doi: 10.1186/s12936-023-04724-x (PMC10543869; doi:10.1186/s12936-023-04724-x)
Supplement: Supplementary file 3 — Additional file 3: Experimental data (extracted from the literature) inputted into the model that was used to fit the default values for the chemical, physical, mortality and utilization properties of bed nets. [file 12936_2023_4724_MOESM3_ESM.xlsx]

## Sheet: Data
Datapoint	Study	Country	Country Grouping	Net	Net Grouping	Measurement	Time	Data Source	Resistance	Info	0	6	12	18	24	30	36	42	48
1	Kilian_etal_2021	Mozambique	South	Royal Sentry	2a	Physical	Months	Field			99.7		98		85.3		57.3
2	Kilian_etal_2021	Mozambique	South	Royal Sentry	2a	Physical	Months	Field			100		93.7		73.2		32.5
3	Kilian_etal_2021	Mozambique	South	MAGNet	2a	Physical	Months	Field			98.7		95.8		74.2		43.3
4	Kilian_etal_2021	Nigeria	West	DawaPlus 2.0	3a	Physical	Months	Field			98.7		96		76.3		54.8
5	Kilian_etal_2021	Nigeria	West	DawaPlus 2.0	3a	Physical	Months	Field			100		92		74.6
6	Kilian_etal_2021	Nigeria	West	DawaPlus 2.0	3a	Physical	Months	Field			99.3		97.7		91.8		80.4
7	Kilian_etal_2021	DRC	Central	DawaPlus 2.0	3a	Physical	Months	Field			98.9		69.6		33.2		17.4
8	Kilian_etal_2021	DRC	Central	DuraNet	2a	Physical	Months	Field			100		88.7		56.2		36.7
9	Kilian_etal_2021	Zanzibar	East	Olyset	1	Physical	Months	Field			99.1		86.1		67		51
10	Kilian_etal_2021	Zanzibar	East	PermaNet 2.0	3a	Physical	Months	Field			99.2		93.9		75.8		55.2
11	Briet_etal_2020	Angola	South	DawaPlus 2.0	3a	Utilization	Months	Field					74.7		56.4
12	Briet_etal_2020	Benin	West	Olyset	1	Utilization	Months	Field				91.4	86.4	80	79.3
13	Briet_etal_2020	Kenya	East	DawaPlus 2.0	3a	Utilization	Months	Field				73.2	76.2	85.4	82.4	79.4	59.4	61.5	73.9
14	Briet_etal_2020	Kenya	East	DuraNet	2a	Utilization	Months	Field				74.6	82.4	85.5	88.5	88	78.6	70.9	69.7
15	Briet_etal_2020	Kenya	East	Interceptor	2b	Utilization	Months	Field				81	87.5	90.8	96.7	93.5	75.6	91.7	89.1
16	Briet_etal_2020	Kenya	East	NetProtect	3a	Utilization	Months	Field				57.1	55.9	67.7	74.7	42.7	54.4	41.1	45
17	Briet_etal_2020	Kenya	East	Olyset	1	Utilization	Months	Field				68.6	55.6	59.7	48.4	45.5	41.5	38.3	24.7
18	Briet_etal_2020	Kenya	East	PermaNet 2.0	3a	Utilization	Months	Field				52	60	76.1	78.1	62.3	81	48.5	69.7
19	Briet_etal_2020	Kenya	East	PermaNet 3.0	3a	Utilization	Months	Field				64	76.8	78.9	89.9	87	82.2	63.8	82.5
20	Briet_etal_2020	Malawi	South	DuraNet	2a	Utilization	Months	Field				85.3	77	95.3	87.4	85.6	82.3
21	Briet_etal_2020	Malawi	South	Interceptor	2b	Utilization	Months	Field				71.4	80.5	97.9	90.3	89.8	85.9
22	Briet_etal_2020	Malawi	South	NetProtect	3a	Utilization	Months	Field				88	83.4	98.6	95.6	97.2	91.3
23	Briet_etal_2020	Malawi	South	Olyset	1	Utilization	Months	Field				73.9	78.1	94.6	76.8	85.5	73.3
24	Briet_etal_2020	Malawi	South	PermaNet 2.0	3a	Utilization	Months	Field				62	73.5	96.2	75.6	89	76.4
25	Briet_etal_2020	Mozambique	South	Olyset	1	Utilization	Months	Field					47		26.7		33.9
26	Briet_etal_2020	Mozambique	South	PermaNet 2.0	3a	Utilization	Months	Field					49		40		43
27	Briet_etal_2020	Senegal	West	DawaPlus 2.0	3a	Utilization	Months	Field				62.9	50.3	60.5	61.5	19.6	6.3
28	Briet_etal_2020	Senegal	West	NetProtect	3a	Utilization	Months	Field				47.6	34.5	37.8	25.3	4.3	1.3
29	Briet_etal_2020	Senegal	West	Olyset	1	Utilization	Months	Field				84.3	56.2	87.1	59.4	92	76.2
30	Briet_etal_2020	Senegal	West	PermaNet 2.0	3a	Utilization	Months	Field				67.1	50.4	55.5	52.8	17.7	6.5
31	Briet_etal_2020	Senegal	West	LifeNet	3b	Utilization	Months	Field				21.7	53.3	45.9	24.3	9.2	37.4
32	Briet_etal_2020	Zambia	South	Olyset	1	Utilization	Months	Field					92.8	69	90.9	78.7
33	Briet_etal_2020	Zambia	South	PermaNet 2.0	3a	Utilization	Months	Field					94.5	85.9	88.7	87.2
11	Briet_etal_2020	Angola	South	DawaPlus 2.0	3a	Chemical	Months	Field		Pyrethroid	80		48.4024		28.9641
12	Briet_etal_2020	Benin	West	Olyset	1	Chemical	Months	Field		Pyrethroid	1000	297.867	89.0171
13	Briet_etal_2020	Kenya	East	DawaPlus 2.0	3a	Chemical	Months	Field		Pyrethroid	80		48.4024		32.1155		28.9641		23.5325
14	Briet_etal_2020	Kenya	East	DuraNet	2a	Chemical	Months	Field		Pyrethroid	261		147.413		133.29		120.51		89.0171
15	Briet_etal_2020	Kenya	East	Interceptor	2b	Chemical	Months	Field		Pyrethroid	200		133.29		98.4843		89.0171		80.4509
16	Briet_etal_2020	Kenya	East	NetProtect	3a	Chemical	Months	Field		Pyrethroid	68.1		43.7012		43.7012		80.4509		65.6863
17	Briet_etal_2020	Kenya	East	Olyset	1	Chemical	Months	Field		Pyrethroid	1000		896.847		811.406		991.275		734.095
18	Briet_etal_2020	Kenya	East	PermaNet 2.0	3a	Chemical	Months	Field		Pyrethroid	55		26.1126		19.0855		17.1741		15.4446
20	Briet_etal_2020	Malawi	South	DuraNet	2a	Chemical	Months	Field		Pyrethroid	261		220.406		163.022		180.272
21	Briet_etal_2020	Malawi	South	Interceptor	2b	Chemical	Months	Field		Pyrethroid	200		98.4843		39.4473		35.5982
22	Briet_etal_2020	Malawi	South	NetProtect	3a	Chemical	Months	Field		Pyrethroid	68.1		43.7012		28.9641		12.4637
23	Briet_etal_2020	Malawi	South	Olyset	1	Chemical	Months	Field		Pyrethroid	1000		991.275		811.406		734.095
24	Briet_etal_2020	Malawi	South	PermaNet 2.0	3a	Chemical	Months	Field		Pyrethroid	55		32.1155		15.4446		7.16617
25	Briet_etal_2020	Mozambique	South	Olyset	1	Chemical	Months	Field		Pyrethroid	1000		664.142		543.572		600.845
26	Briet_etal_2020	Mozambique	South	PermaNet 2.0	3a	Chemical	Months	Field		Pyrethroid	55		26.1126		15.4446		7.16617
27	Briet_etal_2020	Senegal	West	DawaPlus 2.0	3a	Chemical	Months	Field		Pyrethroid	80			43.7012	48.4024	48.4024	72.6998
28	Briet_etal_2020	Senegal	West	NetProtect	3a	Chemical	Months	Field		Pyrethroid	68.1	48.4024	39.4473	53.5982	23.5325	53.5982	48.4024
29	Briet_etal_2020	Senegal	West	Olyset	1	Chemical	Months	Field		Pyrethroid	1000	734.095	664.142	600.845	600.845	543.572	491.749
30	Briet_etal_2020	Senegal	West	PermaNet 2.0	3a	Chemical	Months	Field		Pyrethroid	55			53.5982	35.5982	35.5982	35.5982
31	Briet_etal_2020	Senegal	West	LifeNet	3b	Chemical	Months	Field		Pyrethroid	340	243.692	163.022	180.272	220.406	199.337	180.272
32	Briet_etal_2020	Zambia	South	Olyset	1	Chemical	Months	Field		Pyrethroid	1000		1095.63			896.847
33	Briet_etal_2020	Zambia	South	PermaNet 2.0	3a	Chemical	Months	Field		Pyrethroid	55		39.4473			19.0855
11	Briet_etal_2020	Angola	South	DawaPlus 2.0	3a	Physical	Months	Field			100		90.2		74.9
12	Briet_etal_2020	Benin	West	Olyset	1	Physical	Months	Field			100	98.9	89.5	81	68.6
13	Briet_etal_2020	Kenya	East	DawaPlus 2.0	3a	Physical	Months	Field			100	100	99.2	97.3	94.8	91.6	87.3	77.4	66.7
14	Briet_etal_2020	Kenya	East	DuraNet	2a	Physical	Months	Field			100	100	99.6	99.6	97.1	97.1	96.3	94.4	89.3
15	Briet_etal_2020	Kenya	East	Interceptor	2b	Physical	Months	Field			100	100	99.5	99.5	99.1	97.7	91.4	72.4	50.4
16	Briet_etal_2020	Kenya	East	NetProtect	3a	Physical	Months	Field			100	100	100	99.8	99	99	97.6	91	68.5
17	Briet_etal_2020	Kenya	East	Olyset	1	Physical	Months	Field			100	99.9	99.7	97.2	97.2	93.4	91.2	85.9	81.6
18	Briet_etal_2020	Kenya	East	PermaNet 2.0	3a	Physical	Months	Field			100	99.6	98.5	97.6	97.1	89	81.1	71	58.9
19	Briet_etal_2020	Kenya	East	PermaNet 3.0	3a	Physical	Months	Field			100	100	99.8	99.8	99.1	96.8	95.1	91.2	88.5
20	Briet_etal_2020	Malawi	South	DuraNet	2a	Physical	Months	Field			100	100	98.4	96.4	95.5	87.8	65
21	Briet_etal_2020	Malawi	South	Interceptor	2b	Physical	Months	Field			100	99.9	99.4	95.3	88.9	86.2	57.9
22	Briet_etal_2020	Malawi	South	NetProtect	3a	Physical	Months	Field			100	99.8	99.5	99.5	95.2	93.8	81.7
23	Briet_etal_2020	Malawi	South	Olyset	1	Physical	Months	Field			100	99.6	99.5	98	95	89.8	70.4
24	Briet_etal_2020	Malawi	South	PermaNet 2.0	3a	Physical	Months	Field			100	100	100	97.4	94.6	82.5	55.8
25	Briet_etal_2020	Mozambique	South	Olyset	1	Physical	Months	Field			100		98		94.7		84.6
26	Briet_etal_2020	Mozambique	South	PermaNet 2.0	3a	Physical	Months	Field			100		100		95.2		77.2
27	Briet_etal_2020	Senegal	West	DawaPlus 2.0	3a	Physical	Months	Field			100	100	98.7	98.2	97.5	97.4	97.4
28	Briet_etal_2020	Senegal	West	NetProtect	3a	Physical	Months	Field			100	100	99.4	98.4	98.4	94.7	94.6
29	Briet_etal_2020	Senegal	West	Olyset	1	Physical	Months	Field			100	100	99.4	98.2	92.3	82.7	76
30	Briet_etal_2020	Senegal	West	PermaNet 2.0	3a	Physical	Months	Field			100	99.8	99.4	98.5	98.5	97.8	97.8
31	Briet_etal_2020	Senegal	West	LifeNet	3b	Physical	Months	Field			100	100	99.4	98.2	98.2	98.1	98
32	Briet_etal_2020	Zambia	South	Olyset	1	Physical	Months	Field			100		100	89.8	77.3	57.3
33	Briet_etal_2020	Zambia	South	PermaNet 2.0	3a	Physical	Months	Field			100		100	94.2	81.8	66.2
34	Gleave_etal_2018	Burkina Faso	West	DawaPlus 3.0	3aP	Mortality	Washes	Hut	High		43.0464						15.4762
35	Gleave_etal_2018	Burkina Faso	West	DawaPlus 4.0	3aP	Mortality	Washes	Hut	High		78.0172						17.5105
36	Gleave_etal_2018	Burkina Faso	West	PermaNet 3.0	3aP	Mortality	Washes	Hut	Moderate		78.0172						32.1429
37	Gleave_etal_2018	Côte d'Ivoire	West	PermaNet 3.0	3aP	Mortality	Washes	Hut	Moderate		54.6729						32.1429
38	Gleave_etal_2018	Benin	West	Olyset Plus	1P	Mortality	Washes	Hut	Moderate		80.303						66.6667
39	Gleave_etal_2018	Benin	West	PermaNet 3.0	3aP	Mortality	Washes	Hut	Moderate		96.5909						78.0952
40	Gleave_etal_2018	Benin	West	PermaNet 3.0	3aP	Mortality	Washes	Hut	Low		94.0171						69.6629
41	Gleave_etal_2018	Cameroon	Central	PermaNet 3.0	3aP	Mortality	Washes	Hut	Low		14.2857						12.3656
42	Gleave_etal_2018	Tanzania	East	Veeralin LN	2aP	Mortality	Washes	Hut	High		95.7082						95.0877
43	Gleave_etal_2018	Tanzania	East	PermaNet 3.0	3aP	Mortality	Washes	Hut	Low		58.125						57.2581
44	Churcher_etal_2016	Nigeria	West	PermaNet 3.0	3aP	Mortality	Washes	Hut	Moderate		73.2558						69.1011
45	Gleave_etal_2018	Burkina Faso	West	DawaPlus 2.0	3a	Mortality	Washes	Hut	High		15.009						16.7273
46	Gleave_etal_2018	Burkina Faso	West	DawaPlus 2.0	3a	Mortality	Washes	Hut	High		14.9378						16.699
47	Gleave_etal_2018	Burkina Faso	West	PermaNet 2.0	3a	Mortality	Washes	Hut	Moderate		44.2424						30.038
48	Gleave_etal_2018	Côte d'Ivoire	West	PermaNet 2.0	3a	Mortality	Washes	Hut	Moderate		34.8214						38.3085
49	Gleave_etal_2018	Benin	West	Olyset	1	Mortality	Washes	Hut	Moderate		41.0526						36.7521
50	Gleave_etal_2018	Benin	West	PermaNet 2.0	3a	Mortality	Washes	Hut	Moderate		44.1176						28.7671
51	Gleave_etal_2018	Benin	West	PermaNet 2.0	3a	Mortality	Washes	Hut	Low		88.5						56.2814
52	Gleave_etal_2018	Cameroon	Central	PermaNet 2.0	3a	Mortality	Washes	Hut	Low		83.3333						70.9091
53	Gleave_etal_2018	Tanzania	East	MAGNet	2a	Mortality	Washes	Hut	High		9.20502						14.1414
54	Gleave_etal_2018	Tanzania	East	PermaNet 2.0	3a	Mortality	Washes	Hut	Low		95.2381						86.9565
55	Churcher_etal_2016	Nigeria	West	Olyset	1	Mortality	Washes	Hut	Moderate		39.1304						27.6596
56	Lorenz_etal_2020	Tanzania	East	Olyset	1	Utilization	Months	Field					79.6		67.8		50.7
57	Lorenz_etal_2020	Tanzania	East	PermaNet 2.0	3a	Utilization	Months	Field					81.4		70.2		54.8
58	Lorenz_etal_2020	Tanzania	East	NetProtect	3a	Utilization	Months	Field					79.2		67.6		47.5
56	Lorenz_etal_2020	Tanzania	East	Olyset	1	Physical	Months	Field					99.7		98.1		93.1
57	Lorenz_etal_2020	Tanzania	East	PermaNet 2.0	3a	Physical	Months	Field					99.6		98.8		96.5
58	Lorenz_etal_2020	Tanzania	East	NetProtect	3a	Physical	Months	Field					99.9		99.9		94.1
56	Lorenz_etal_2020	Tanzania	East	Olyset	1	Chemical	Months	Field		Pyrethroid	1000		800		46.72		21.8276
57	Lorenz_etal_2020	Tanzania	East	PermaNet 2.0	3a	Chemical	Months	Field		Pyrethroid	55		28.6		8.6528		0.775291
58	Lorenz_etal_2020	Tanzania	East	NetProtect	3a	Chemical	Months	Field		Pyrethroid	68.1		45.627		17.5071		2.04833
59	BASF_etal_2017	Benin	West	Interceptor G2	2bC	Mortality	Washes	Hut	High		61						54
61	BASF_etal_2017	Burkina Faso	West	Interceptor G2	2bC	Mortality	Washes	Hut	High		78						74
62	BASF_etal_2017	Tanzania	East	Interceptor G2	2bC	Mortality	Washes	Hut	Moderate		71						61
63	BASF_etal_2017	Tanzania	East	Interceptor G2	2bC	Mortality	Washes	Hut	High		48						50
64	BASF_etal_2017	Benin	West	Interceptor	2b	Mortality	Washes	Hut	High		20						13
66	BASF_etal_2017	Burkina Faso	West	Interceptor	2b	Mortality	Washes	Hut	High		25						18
67	BASF_etal_2017	Tanzania	East	Interceptor	2b	Mortality	Washes	Hut	Moderate		61						42
68	BASF_etal_2017	Tanzania	East	Interceptor	2b	Mortality	Washes	Hut	High		15						14
69	Ketoh_etal_2018	Togo	West	PermaNet 3.0	3aP	Mortality	Washes	Hut	Low		80.52						61.53
70	Ketoh_etal_2018	Togo	West	Olyset Plus	1P	Mortality	Washes	Hut	Low		66.56						55.05
71	Ketoh_etal_2018	Togo	West	Yorkool	3a	Mortality	Washes	Hut	Low		55.24						40.67
69	Ketoh_etal_2018	Togo	West	PermaNet 3.0	3aP	Chemical	Washes	Hut		Pyrethroid	120						98.64
69	Ketoh_etal_2018	Togo	West	PermaNet 3.0	3aP	Chemical	Washes	Hut		PBO	750						420
70	Ketoh_etal_2018	Togo	West	Olyset Plus	1P	Chemical	Washes	Hut		Pyrethroid	800						610.4
70	Ketoh_etal_2018	Togo	West	Olyset Plus	1P	Chemical	Washes	Hut		PBO	400						173.6
71	Ketoh_etal_2018	Togo	West	Yorkool	3a	Chemical	Washes	Hut		Pyrethroid	55						20.57
72	Tungu_etal_2021	Tanzania	East	Interceptor	2b	Mortality	Washes	Hut	High		6						6
73	Tungu_etal_2021	Tanzania	East	Interceptor G2	2bC	Mortality	Washes	Hut	High		42						44
74	Tungu_etal_2021	Tanzania	East	Interceptor	2b	Mortality	Washes	Hut	High		2						7
75	Tungu_etal_2021	Tanzania	East	Interceptor G2	2bC	Mortality	Washes	Hut	High		22						6
82	Ngufor_etal_2020	Benin	West	Royal Guard	2aY	Chemical	Washes	Cone	Moderate	Pyrethroid	261	238.022	213.982	177.391		139.429	106.245	76.3902
82	Ngufor_etal_2020	Benin	West	Royal Guard	2aY	Chemical	Washes	Cone	Moderate	Pyriproxyfen	225	161.343	121.814	84.9042		53.2349	30.6101	16.6213
60	Oumbouke_etal_2019	Côte d'Ivoire	West	Veeralin LN	2aP	Mortality	Washes	Hut	High		15.5						11.5
65	Oumbouke_etal_2019	Côte d'Ivoire	West	MAGNet	2a	Mortality	Washes	Hut	High		11.8						6.4
65	Oumbouke_etal_2019	Côte d'Ivoire	West	MAGNet	2a	Chemical	Washes	Hut		Pyrethroid	261						230.775
60	Oumbouke_etal_2019	Côte d'Ivoire	West	Veeralin LN	2aP	Chemical	Washes	Hut		Pyrethroid	216						188.492
60	Oumbouke_etal_2019	Côte d'Ivoire	West	Veeralin LN	2aP	Chemical	Washes	Hut		PBO	79.2						78.9
73	Tungu_etal_2021	Tanzania	East	Interceptor G2	2bC	Chemical	Washes	Hut		Pyrethroid	100						93.3333
73	Tungu_etal_2021	Tanzania	East	Interceptor G2	2bC	Chemical	Washes	Hut		Chlorfenapyr	200						122.812
74	Tungu_etal_2021	Tanzania	East	Interceptor	2b	Chemical	Washes	Hut		Pyrethroid	200						37.2
75	Tungu_etal_2021	Tanzania	East	Interceptor G2	2bC	Chemical	Washes	Hut		Pyrethroid	100						66.25
75	Tungu_etal_2021	Tanzania	East	Interceptor G2	2bC	Chemical	Washes	Hut		Chlorfenapyr	200						51.87
61	Bayili_etal_2017	Burkina Faso	West	Interceptor G2	2bC	Chemical	Washes	Hut	High	Pyrethroid	100						80
61	Bayili_etal_2017	Burkina Faso	West	Interceptor G2	2bC	Chemical	Washes	Hut	High	Chlorfenapyr	200						130
59	N'Guessan_etal_2016	Benin	West	Interceptor G2	2bC	Chemical	Washes	Hut	High	Alpha-cypermethrin	100						62
59	N'Guessan_etal_2016	Benin	West	Interceptor G2	2bC	Chemical	Washes	Hut	High	Chlorfenapyr	200						103
64	N'Guessan_etal_2016	Benin	West	Interceptor	2b	Chemical	Washes	Hut	High	Pyrethroid	200						18
83	Camara_etal_2018	Côte d'Ivoire	West	Interceptor	2b	Mortality	Washes	Hut	High		10						11
84	Camara_etal_2018	Côte d'Ivoire	West	Interceptor G2	2bC	Mortality	Washes	Hut	High		87						82
56	Lorenz_etal_2020	Tanzania	East	Olyset	1	Mortality	Months	Cone_correctedtoEastHut	Low				85.1156		75.9785		76.5738
57	Lorenz_etal_2020	Tanzania	East	PermaNet 2.0	3a	Mortality	Months	Cone_correctedtoEastHut	Low				89.1446		86.707		85.5277
58	Lorenz_etal_2020	Tanzania	East	NetProtect	3a	Mortality	Months	Cone_correctedtoEastHut	Low				89.4589		88.4913		87.804
82	Ngufor_etal_2020	Benin	West	Royal Guard	2aY	Mortality	Washes	Cone_correctedtoWestHut	Moderate		94.0442	94.0442	94.0442	94.0442		94.0442	94.0442
83	Ngufor_etal_2020	Benin	West	Royal Sentry	2a	Mortality	Washes	Cone_correctedtoWestHut	Moderate		63.8071	73.5089	80.7897	88.8845		88.8845	81.9357	86.4385
13	Briet_etal_2020	Kenya	East	DawaPlus 2.0	3a	Mortality	Months	Cone_correctedAvgHut	Low	Predicted_fromSlopeIntercept			89.7205		89.3074		89.1599
14	Briet_etal_2020	Kenya	East	DuraNet	2a	Mortality	Months	Cone_correctedAvgHut	Low	Predicted_fromSlopeIntercept			90.2111		90.2014		90.1901		87.9648
15	Briet_etal_2020	Kenya	East	Interceptor	2b	Mortality	Months	Cone_correctedAvgHut	Low	Predicted_fromSlopeIntercept			88.3693		87.7659		87.5224		91.999
16	Briet_etal_2020	Kenya	East	NetProtect	3a	Mortality	Months	Cone_correctedAvgHut	Low	Predicted_fromSlopeIntercept			87.7601		87.7601		88.9729		83.883
17	Briet_etal_2020	Kenya	East	Olyset	1	Mortality	Months	Cone_correctedAvgHut	Low	Predicted_fromSlopeIntercept			83.9463		83.6275		84.2509		87.5988
18	Briet_etal_2020	Kenya	East	PermaNet 2.0	3a	Mortality	Months	Cone_correctedAvgHut	Low	Predicted_fromSlopeIntercept			89.5721		89.1428		88.9439		75.0032
19	Briet_etal_2020	Kenya	East	PermaNet 3.0	3a	Mortality	Months	Cone_correctedAvgHut	Low	Predicted_fromSlopeIntercept			88.8404		88.3672		88.8404		87.7371
20	Briet_etal_2020	Malawi	South	DuraNet	2a	Mortality	Months	Cone_correctedAvgHut	Low	Predicted_fromSlopeIntercept			90.201		90.1596		90.1756		87.4976
21	Briet_etal_2020	Malawi	South	Interceptor	2b	Mortality	Months	Cone_correctedAvgHut	Low	Predicted_fromSlopeIntercept			90.0979		89.5138		89.3747
22	Briet_etal_2020	Malawi	South	NetProtect	3a	Mortality	Months	Cone_correctedAvgHut	Low	Predicted_fromSlopeIntercept			90.1042		89.9033		88.3629
23	Briet_etal_2020	Malawi	South	Olyset	1	Mortality	Months	Cone_correctedAvgHut	Low	Predicted_fromSlopeIntercept			86.0707		85.4208		85.0596
24	Briet_etal_2020	Malawi	South	PermaNet 2.0	3a	Mortality	Months	Cone_correctedAvgHut	Low	Predicted_fromSlopeIntercept			90.1137		89.5478		86.5781
25	Briet_etal_2020	Mozambique	South	Olyset	1	Mortality	Months	Cone_correctedAvgHut	Low	Predicted_fromSlopeIntercept			89.6433		89.5122		89.581
26	Briet_etal_2020	Mozambique	South	PermaNet 2.0	3a	Mortality	Months	Cone_correctedAvgHut	Low	Predicted_fromSlopeIntercept			90.2469		90.1716		89.5616
27	Briet_etal_2020	Senegal	West	DawaPlus 2.0	3a	Mortality	Months	Cone_correctedAvgHut	Low	Predicted_fromSlopeIntercept				90.0994	90.1291	90.1291	90.2049
28	Briet_etal_2020	Senegal	West	NetProtect	3a	Mortality	Months	Cone_correctedAvgHut	Low	Predicted_fromSlopeIntercept		89.882	89.7269	89.9418	88.9842	89.9418	89.882
29	Briet_etal_2020	Senegal	West	Olyset	1	Mortality	Months	Cone_correctedAvgHut	Low	Predicted_fromSlopeIntercept		87.6546	87.4424	87.2122	87.2122	86.9625	86.6918
30	Briet_etal_2020	Senegal	West	PermaNet 2.0	3a	Mortality	Months	Cone_correctedAvgHut	Low	Predicted_fromSlopeIntercept				90.2153	90.1421	90.1421	90.1421
31	Briet_etal_2020	Senegal	West	LifeNet	3b	Mortality	Months	Cone_correctedAvgHut	Low	Predicted_fromSlopeIntercept		90.2664	90.2591	90.2615	90.2651	90.2635	90.2615
32	Briet_etal_2020	Zambia	South	Olyset	1	Mortality	Months	Cone_correctedAvgHut	Low	Predicted_fromSlopeIntercept			84.0613			83.2782
33	Briet_etal_2020	Zambia	South	PermaNet 2.0	3a	Mortality	Months	Cone_correctedAvgHut	Low	Predicted_fromSlopeIntercept			88.8932			86.2705
85	Djènontin_etal_2018	Benin	West	LifeNet	3b	Mortality	Washes	Field	Moderate		75					69
86	Agossa_etla_2014	Benin	West	LifeNet	3b	Mortality	Washes	Field	Moderate	Assumes1washperyear	44.44				47.83		47.27		55
87	Agossa_etla_2014	Benin	West	Olyset	1	Mortality	Washes	Field	Moderate	Assumes1washperyear					21.62		35
88	Agossa_etla_2014	Benin	West	PermaNet 2.0	3a	Mortality	Washes	Field	Moderate	Assumes1washperyear					36.71		18.45
89	Agossa_etla_2014	Benin	West	LifeNet	3b	Mortality	Washes	Field	Moderate	Assumes1washperyear	44.97				30.37		36.23
90	Agossa_etla_2014	Benin	West	Olyset	1	Mortality	Washes	Field	Moderate	Assumes1washperyear					29.43		26.86
92	Malima_etal_2008	Tanzania	East	Olyset	1	Mortality	Months	Hut	Low	Assumes7years=48generations	61.3								55.3
93	Malima_etal_2013	Tanzania	East	Interceptor	2b	Mortality	Washes	Hut	Low		91.9						76.2		37.9
94	Malima_etal_2013	Tanzania	East	Interceptor	2b	Mortality	Washes	Hut	Low		79.6						60.1		60
93	Malima_etal_2013	Tanzania	East	Interceptor	2b	Chemical	Washes	Hut	Low	Pyrethroid	200						41		59
94	Malima_etal_2013	Tanzania	East	Interceptor	2b	Chemical	Washes	Hut	Low	Pyrethroid	200						41		21
95	Ngufor_etal_2016	Benin	West	Olyset	1	Mortality	Washes	Hut	Moderate	Assumemortalityassurvivingoffspring	53.64						44.11		21
96	Ngufor_etal_2016	Benin	West	OlysetDuo	1Y	Mortality	Washes	Hut	Moderate	Assumemortalityassurvivingoffspring	85.79						67.51
96	Ngufor_etal_2016	Benin	West	OlysetDuo	1Y	Chemical	Washes	Hut		Pyrethroid	800	631.579		589.474	547.368		547.368
96	Ngufor_etal_2016	Benin	West	OlysetDuo	1Y	Chemical	Washes	Hut		Pyriproxyfen	400	280		240	240		200
97	Toe_etal_2018	Burkina Faso	West	OlysetDuo	1Y	Mortality	Months	Cone_correctedWestHut	Low		94.0442	94.0442	92.9924	89.0146	44.7277	75.1317	81.7447
98	Toe_etal_2018	Burkina Faso	West	Olyset	1	Mortality	Months	Cone_correctedWestHut	Low		94.0442	94.0442	84.9087	80.3756	30.3307	54.0076	76.5715
97	Toe_etal_2018	Burkina Faso	West	OlysetDuo	1Y	Physical	Months	Field			100	42	61	30	22	17	14
98	Toe_etal_2018	Burkina Faso	West	Olyset	1	Physical	Months	Field			100	33	58	36	21	17	14
97	Toe_etal_2018	Burkina Faso	West	OlysetDuo	1Y	Chemical	Months	Field		Pyrethroid	800	620	560	408	388	520	616
97	Toe_etal_2018	Burkina Faso	West	OlysetDuo	1Y	Chemical	Months	Field		Pyriproxyfen	400	284	264	196	188	224	200
98	Toe_etal_2018	Burkina Faso	West	Olyset	1	Chemical	Months	Field		Pyrethroid	800	672	668	576	596	668	688
99	Abilio_etal_2020	Mozambique	South	MAGNet	2a	Physical	Months	Field			98.7		97.2		80.7		64.3
100	Abilio_etal_2020	Mozambique	South	Royal Sentry	2a	Physical	Months	Field			99.7		98.5		93.4		78.2
101	Abilio_etal_2020	Mozambique	South	Royal Sentry	2a	Physical	Months	Field			100		96.6		91.8		62.8
99	Abilio_etal_2020	Mozambique	South	MAGNet	2a	Chemical	Months	Field		Pyrethroid	261						109.62
100	Abilio_etal_2020	Mozambique	South	Royal Sentry	2a	Chemical	Months	Field		Pyrethroid	261						211.41
101	Abilio_etal_2020	Mozambique	South	Royal Sentry	2a	Chemical	Months	Field		Pyrethroid	261						83.52
99	Abilio_etal_2020	Mozambique	South	MAGNet	2a	Mortality	Months	Cone_correctedAvgHut	Low				91.8908		91.6481		76.9707
100	Abilio_etal_2020	Mozambique	South	Royal Sentry	2a	Mortality	Months	Cone_correctedAvgHut	Low				92.2555		91.6208		72.1756
101	Abilio_etal_2020	Mozambique	South	Royal Sentry	2a	Mortality	Months	Cone_correctedAvgHut	Low				92.1011		91.6208		79.6945
99	Abilio_etal_2020	Mozambique	South	MAGNet	2a	Utilization	NA	Field			70.6
100	Abilio_etal_2020	Mozambique	South	Royal Sentry	2a	Utilization	NA	Field			62.8
101	Abilio_etal_2020	Mozambique	South	Royal Sentry	2a	Utilization	NA	Field			69.6
102	Mansiangi_etal_2020	DRC	Central	Duranet	2a	Physical	Months	Field			100		90.3		66.9		59
103	Mansiangi_etal_2020	DRC	Central	DawaPlus 2.0	3a	Physical	Months	Field			98.9		80.1		62.3		52.1
102	Mansiangi_etal_2020	DRC	Central	Duranet		Utilization	NA	Field			82.2
103	Mansiangi_etal_2020	DRC	Central	DawaPlus 2.0		Utilization	NA	Field			54.6
102	Mansiangi_etal_2020	DRC	Central	Duranet	2a	Mortality	Months	Cone_correctedAvgHut					89.3568		90.2079		87.6138
103	Mansiangi_etal_2020	DRC	Central	DawaPlus 2.0	3a	Mortality	Months	Cone_correctedAvgHut					92.4072		90.3333		48.6616
104	Gebremariam_etal_2021	Ethiopia	East	Duranet	2a	Mortality	Washes	Hut	Moderate		52.38						28.17
105	Gebremariam_etal_2021	Ethiopia	East	PermaNet 2.0	3a	Mortality	Washes	Hut	Moderate		61.74						39.87
106	Bayili_etal_2019	Burkina Faso	West	DawaPlus 2.0	3a	Mortality	Washes	Hut	High		4.3						6.3
107	Bayili_etal_2019	Burkina Faso	West	DawaPlus 3.0	3aP	Mortality	Washes	Hut	High		11.8						7.1
108	Bayili_etal_2019	Burkina Faso	West	DawaPlus 4.0	3aP	Mortality	Washes	Hut	High		36						4.7
106	Bayili_etal_2019	Burkina Faso	West	DawaPlus 2.0	3a	Chemical	Washes	Hut		Pyrethroid	80						28
107	Bayili_etal_2019	Burkina Faso	West	DawaPlus 3.0	3aP	Chemical	Washes	Hut		PBO	440						286
108	Bayili_etal_2019	Burkina Faso	West	DawaPlus 4.0	3aP	Chemical	Washes	Hut		Pyrethroid	120						72
108	Bayili_etal_2019	Burkina Faso	West	DawaPlus 4.0	3aP	Chemical	Washes	Hut		PBO	440						101.2
109	Bobanga_etal_2013	DRC	Central	PermaNet 3.0	3aP	Mortality	Washes	Field	Moderate		100						70.9
110	Bobanga_etal_2013	DRC	Central	Olyset	1	Mortality	Washes	Field	Moderate		57.7						36.2
36	Corbel_etal_2010	Burkina Faso	West	PermaNet 3.0	3aP	Chemical	Washes	Hut		Pyrethroid	120						96
36	Corbel_etal_2010	Burkina Faso	West	PermaNet 3.0	3aP	Chemical	Washes	Hut		PBO	750						495
38	Pennetier_etal_2013	Benin	West	Olyset Plus	1P	Chemical	Washes	Hut		Pyrethroid	800						624
38	Pennetier_etal_2013	Benin	West	Olyset Plus	1P	Chemical	Washes	Hut		PBO	400						204
40	Corbel_etal_2010	Benin	West	PermaNet 3.0	3aP	Chemical	Washes	Hut		Pyrethroid	120						115.2
40	Corbel_etal_2010	Benin	West	PermaNet 3.0	3aP	Chemical	Washes	Hut		PBO	750						450
41	Corbel_etal_2010	Cameroon	Central	PermaNet 3.0	3aP	Chemical	Washes	Hut		Pyrethroid	120						91.2
41	Corbel_etal_2010	Cameroon	Central	PermaNet 3.0	3aP	Chemical	Washes	Hut		PBO	750						472.5
43	Tungu_etal_2010	Tanzania	East	PermaNet 3.0	3aP	Chemical	Washes	Hut		Pyrethroid	120						116.471
43	Tungu_etal_2010	Tanzania	East	PermaNet 3.0	3aP	Chemical	Washes	Hut		PBO	750						449.212
44	Adeogun_etal_2012	Nigeria	West	PermaNet 3.0	3aP	Chemical	Washes	Hut		Pyrethroid	120						90
44	Adeogun_etal_2012	Nigeria	West	PermaNet 3.0	3aP	Chemical	Washes	Hut		PBO	750						450
47	Corbel_etal_2010	Burkina Faso	West	PermaNet 2.0	3a	Chemical	Washes	Hut		Pyrethroid	55						11.55
49	Pennetier_etal_2013	Benin	West	Olyset	1	Chemical	Washes	Hut		Pyrethroid	1000						850
51	Corbel_etal_2010	Benin	West	PermaNet 2.0	3a	Chemical	Washes	Hut		Pyrethroid	55						22.55
52	Corbel_etal_2010	Cameroon	Central	PermaNet 2.0	3a	Chemical	Washes	Hut		Pyrethroid	55						8.25
54	Tungu_etal_2010	Tanzania	East	PermaNet 2.0	3a	Chemical	Washes	Hut		Pyrethroid	55						19.9275
55	Adeogun_etal_2012	Nigeria	West	Olyset	1	Chemical	Washes	Hut		Pyrethroid	1000						750

## Sheet: MortalityAnalysis
Datapoint	Study	Country	Country Grouping	Net	Net Grouping	Measurement	Time	Data Source	Resistance	Info	0	6	12	18	24	30	36	42	48	Intercept	Gradient
34	Gleave_etal_2018	Burkina Faso	West	DawaPlus 3.0	3aP	Mortality	Washes	Hut	High		43.0464						15.4762
45	Gleave_etal_2018	Burkina Faso	West	DawaPlus 2.0	3a	Mortality	Washes	Hut	High		15.009						16.7273
										PBO effect	32.9886						1			-0.708701	-0.107956
35	Gleave_etal_2018	Burkina Faso	West	DawaPlus 4.0	3aP	Mortality	Washes	Hut	High		78.0172						17.5105
46	Gleave_etal_2018	Burkina Faso	West	DawaPlus 2.0	3a	Mortality	Washes	Hut	High		14.9378						16.699
										PBO effect	74.1569						0.974202			1.05414	-0.157657
36	Gleave_etal_2018	Burkina Faso	West	PermaNet 3.0	3aP	Mortality	Washes	Hut	Moderate		78.0172						32.1429
47	Gleave_etal_2018	Burkina Faso	West	PermaNet 2.0	3a	Mortality	Washes	Hut	Moderate		44.2424						30.038
										PBO effect	60.5744						3.00854			0.429457	-0.108406
37	Gleave_etal_2018	Côte d'Ivoire	West	PermaNet 3.0	3aP	Mortality	Washes	Hut	Moderate		54.6729						32.1429
48	Gleave_etal_2018	Côte d'Ivoire	West	PermaNet 2.0	3a	Mortality	Washes	Hut	Moderate		34.8214						38.3085
										PBO effect	30.457						1			-0.825627	-0.104708
38	Gleave_etal_2018	Benin	West	Olyset Plus	1P	Mortality	Washes	Hut	Moderate		80.303						66.6667
49	Gleave_etal_2018	Benin	West	Olyset	1	Mortality	Washes	Hut	Moderate		41.0526						36.7521
										PBO effect	66.5855						47.2973			0.689497	-0.0221586
39	Gleave_etal_2018	Benin	West	PermaNet 3.0	3aP	Mortality	Washes	Hut	Moderate		96.5909						78.0952
50	Gleave_etal_2018	Benin	West	PermaNet 2.0	3a	Mortality	Washes	Hut	Moderate		44.1176						28.7671
										PBO effect	93.8995						69.2491			2.73386	-0.0533908
40	Gleave_etal_2018	Benin	West	PermaNet 3.0	3aP	Mortality	Washes	Hut	Low		94.0171						69.6629
51	Gleave_etal_2018	Benin	West	PermaNet 2.0	3a	Mortality	Washes	Hut	Low		88.5						56.2814
										PBO effect	47.9747						30.6083			-0.0810551	-0.0204845
41	Gleave_etal_2018	Cameroon	Central	PermaNet 3.0	3aP	Mortality	Washes	Hut	Low		14.2857						12.3656
52	Gleave_etal_2018	Cameroon	Central	PermaNet 2.0	3a	Mortality	Washes	Hut	Low		83.3333						70.9091
										PBO effect	1						1
42	Gleave_etal_2018	Tanzania	East	Veeralin LN	2aP	Mortality	Washes	Hut	High		95.7082						95.0877
53	Gleave_etal_2018	Tanzania	East	MAGNet	2a	Mortality	Washes	Hut	High		9.20502						14.1414
										PBO effect	95.273						94.2786			3.00346	-0.00559489
43	Gleave_etal_2018	Tanzania	East	PermaNet 3.0	3aP	Mortality	Washes	Hut	Low		58.125						57.2581
54	Gleave_etal_2018	Tanzania	East	PermaNet 2.0	3a	Mortality	Washes	Hut	Low		95.2381						86.9565
										PBO effect	1						1
44	Churcher_etal_2016	Nigeria	West	PermaNet 3.0	3aP	Mortality	Washes	Hut	Moderate		73.2558						69.1011
55	Churcher_etal_2016	Nigeria	West	Olyset	1	Mortality	Washes	Hut	Moderate		39.1304						27.6596
										PBO effect	56.0631						57.2868			0.243724	0.00138444
69	Ketoh_etal_2018	Togo	West	PermaNet 3.0	3aP	Mortality	Washes	Hut	Low		80.52						61.53
70	Ketoh_etal_2018	Togo	West	Olyset Plus	1P	Mortality	Washes	Hut	Low		66.56						55.05
71	Ketoh_etal_2018	Togo	West	Yorkool	3a	Mortality	Washes	Hut	Low		55.24						40.67
										PBO effect	56.479						35.1593			0.260625	-0.0242408
										PBO effect	25.2904						24.2373			-1.08318	-0.0015703
60	Oumbouke_etal_2019	Côte d'Ivoire	West	Veeralin LN	2aP	Mortality	Washes	Hut	High		15.5						11.5
65	Oumbouke_etal_2019	Côte d'Ivoire	West	MAGNet	2a	Mortality	Washes	Hut	High		11.8						6.4
										PBO effect	4.19501						5.44872			-3.12842	0.00762935
106	Bayili_etal_2019	Burkina Faso	West	DawaPlus 2.0	3a	Mortality	Washes	Hut	High		4.3						6.3
107	Bayili_etal_2019	Burkina Faso	West	DawaPlus 3.0	3aP	Mortality	Washes	Hut	High		11.8						7.1
108	Bayili_etal_2019	Burkina Faso	West	DawaPlus 4.0	3aP	Mortality	Washes	Hut	High		36						4.7
										PBO effect	7.83699						0.853789			-2.4647	-0.0636101
										PBO effect	33.1243						1			-0.702566	-0.108126
109	Bobanga_etal_2013	DRC	Central	PermaNet 3.0	3aP	Mortality	Washes	Field	Moderate		99.9						70.9
110	Bobanga_etal_2013	DRC	Central	Olyset	1	Mortality	Washes	Field	Moderate		57.7						36.2
										PBO effect	99.7636						54.3887			6.04501	-0.163028
Mean PBO effect											59.0097	49.79	40.5845	31.9965	24.477	18.2505	13.3283	9.57814	6.80035	0.364368	-0.0621279
Datapoint	Study	Country	Country Grouping	Net	Net Grouping	Measurement	Time	Data Source	Resistance	Info	0	6	12	18	24	30	36	42	48	Intercept	Gradient
59	BASF_etal_2017	Benin	West	Interceptor G2	2bC	Mortality	Washes	Hut	High		61						54
64	BASF_etal_2017	Benin	West	Interceptor	2b	Mortality	Washes	Hut	High		20						13
										CFP effect	51.25						47.1264			0.0500104	-0.00458555
61	BASF_etal_2017	Burkina Faso	West	Interceptor G2	2bC	Mortality	Washes	Hut	High		78						74
66	BASF_etal_2017	Burkina Faso	West	Interceptor	2b	Mortality	Washes	Hut	High		25						18
										CFP effect	70.6667						68.2927			0.879249	-0.00311095
62	BASF_etal_2017	Tanzania	East	Interceptor G2	2bC	Mortality	Washes	Hut	Moderate		71						61
67	BASF_etal_2017	Tanzania	East	Interceptor	2b	Mortality	Washes	Hut	Moderate		61						42
										CFP effect	25.641						32.7586			-1.06471	0.00959967
63	BASF_etal_2017	Tanzania	East	Interceptor G2	2bC	Mortality	Washes	Hut	High		48						50
68	BASF_etal_2017	Tanzania	East	Interceptor	2b	Mortality	Washes	Hut	High		15						14
										CFP effect	38.8235						41.8605			-0.454736	0.00350645
72	Tungu_etal_2021	Tanzania	East	Interceptor	2b	Mortality	Washes	Hut	High		6						6
73	Tungu_etal_2021	Tanzania	East	Interceptor G2	2bC	Mortality	Washes	Hut	High		42						44
										CFP effect	38.2979						40.4255			-0.476924	0.00247663
74	Tungu_etal_2021	Tanzania	East	Interceptor	2b	Mortality	Washes	Hut	High		2						7
75	Tungu_etal_2021	Tanzania	East	Interceptor G2	2bC	Mortality	Washes	Hut	High		22						6
										CFP effect	20.4082						1			-1.36098	-0.0898373
83	Camara_etal_2018	Côte d'Ivoire	West	Interceptor	2b	Mortality	Washes	Hut	High		10						11
84	Camara_etal_2018	Côte d'Ivoire	West	Interceptor G2	2bC	Mortality	Washes	Hut	High		87						82
										CFP effect	85.5556						79.7753			1.77886	-0.011293
Mean CFP effect											47.683	45.6939	43.7185	41.7628	39.8327	37.9337	36.0709	34.2491	32.4726	-0.0927474	-0.0133206
																				FROM R	FROM R
Datapoint	Study	Country	Country Grouping	Net	Net Grouping	Measurement	Time	Data Source	Resistance	Info	0	6	12	18	24	30	36	42	48	Intercept	Gradient
82	Ngufor_etal_2020	Benin	West	Royal Guard	2aY	Mortality	Washes	Cone_correctedtoWestHut	Moderate		94.0442	94.0442	94.0442	94.0442		94.0442	94.0442
83	Ngufor_etal_2020	Benin	West	Royal Sentry	2a	Mortality	Washes	Cone_correctedtoWestHut	Moderate		63.8071	73.5089	80.7897	88.8845		88.8845	81.9357	86.4385
										PFP effect	83.5443	77.5177	68.9969	46.4189		46.4189	67.0299			1.27501	-0.209708
				PFP only net				Cone			100	92	58	80		55	39	28
								Cone_correctedWestHut			94.0442	92.1072	76.347	88.1154		74.2385	61.1495	50.9449		2.2302	-0.16065
95	Ngufor_etal_2016	Benin	West	Olyset	1	Mortality	Washes	Hut	Moderate	Assumemortalityassurvivingoffspring	53.64						44.11		21
96	Ngufor_etal_2016	Benin	West	OlysetDuo	1Y	Mortality	Washes	Hut	Moderate	Assumemortalityassurvivingoffspring	85.79						67.51
										PFP effect	69.3486						41.868			0.816466	-0.190777
97	Toe_etal_2018	Burkina Faso	West	OlysetDuo	1Y	Mortality	Months	Cone_correctedWestHut	Low		94.0442	94.0442	92.9924	89.0146	44.7277	75.1317	81.7447
98	Toe_etal_2018	Burkina Faso	West	Olyset	1	Mortality	Months	Cone_correctedWestHut	Low		94.0442	94.0442	84.9087	80.3756	30.3307	54.0076	76.5715
										PFP effect			53.5651	44.0214	20.6647	45.9296	22.0808			0.518834	-0.273051
Mean PFP effect											77.0322	48.9714	21.5442	7.28502	2.19888	0.639217	0.183743	0.052645	0.0150694	1.21013	-0.208547
Cone correction from p.14 of supplement to Nash et al. 2021
100	cone data
0.940442	West
0.924072	Avg
0.897652	East
