# Supplementary material for: Optimization of long-lasting insecticidal bed nets for resistance management: a modelling study and user-friendly app
Source: Malar J. 2023 Sep 29;22:290. doi: 10.1186/s12936-023-04724-x (PMC10543869; doi:10.1186/s12936-023-04724-x)
Supplement: Supplementary file 5 — Additional file 5: R script for plotting the figures in the manuscript using the simulation data in Additional file 2. [file 12936_2023_4724_MOESM5_ESM.r]

# Figures for Bed-net Mixture App submission manuscript 

setwd("~/StochasticSimulations/why3years/for_subman")

alldata = read.csv("FigurePlottingData.csv",header=T)

library(viridis)


#### Figure 1 ####

# control by optimum 
pdf("Fig1_control_by_optimum.pdf",width=3.5*3,height=3.75)
layout(matrix(c(1,1,2,2,3,3,4),1,7))

# a) baseline 
par(mar=c(5,5,5,0))
plot(-10,-10,col="white",lwd=4,xlab="",ylab="Average Control (%)",font.lab=2,main="",xlim=c(0,6.5),ylim=c(-5,105),xaxs="i",yaxs="i",las=1,cex.lab=1.5)
for(j in c(3,2,1,0,4)){
  points(seq(0.5,6,by=0.25),alldata[(j*23+(1:23)),33],type="l",lwd=4,col=turbo(5)[1+j]) 
}
text(0.75,95,"BL",xpd=T,cex=1.5)
text(-0.2,115,"A",xpd=T,cex=2,font=2)

# b) cheapest WHO 
par(mar=c(5,3,5,2))
plot(-10,-10,col="white",lwd=4,xlab="Public Health Budget ($/person)",ylab="",font.lab=2,yaxt="n",main="",xlim=c(0,6.5),ylim=c(-5,105),xaxs="i",yaxs="i",las=1,cex.lab=1.5)
sl = 3
sln = 1
for(j in c(3,2,1,0,4)){
  if(j==0||j==3){
    points(seq(0.5,6,by=0.25),alldata[(j*23+(1:23)),23],type="l",lwd=4,col=turbo(5)[1+j]) 
  } else {
    for(i in seq(sln,23,by=sl)){
      points(seq(0.5,6,by=0.25)[i:(1+i)],alldata[(j*23+(1:23)),23][i:(1+i)],type="l",lwd=4,col=turbo(5)[1+j],lend=1) 
    }
    sln = 1+sln
  }
}
text(0.75,95,"CW",xpd=T,cex=1.5)
text(-0.2,115,"B",xpd=T,cex=2,font=2)

# c) maximum control 
par(mar=c(5,1,5,4))
plot(-10,-10,col="white",lwd=4,xlab="",ylab="",yaxt="n",font.lab=2,main="",xlim=c(0,6.5),ylim=c(-5,105),xaxs="i",yaxs="i",las=1,cex.lab=1.5)
for(j in c(3,2,1,0,4)){
  points(seq(0.5,6,by=0.25),alldata[(j*23+(1:23)),13],type="l",lwd=4,col=turbo(5)[1+j]) 
}
text(0.75,95,"MC",xpd=T,cex=1.5)
text(-0.2,115,"C",xpd=T,cex=2,font=2)

# d) legend 
par(mar=c(5,0,5,5))
plot(-10,-10,col="white",lwd=4,xaxt="n",yaxt="n",xlab="",ylab="",main="",xlim=c(0,1),ylim=c(0,1000),xaxs="i",yaxs="i",las=1,cex.main=1.5,font=2)
box(col="white")
legend(0,800,c("NEW","PPF","CHL","PYR","-"),pch=19,col=turbo(5)[1+c(3,2,1,0,4)],horiz=F,xpd=T,cex=1.5,box.col="white")
text(0.5,850,"Partner",xpd=T,cex=2,font=2)

# end 
dev.off()


#### Figure 2 ####

# control by optimum 
pdf("Fig2_maximumcontrol_by_variable.pdf",width=4*3,height=1.9*3.75)
#par(mfrow=c(1,1)) # set margins and layout
layout(matrix(c(1,1,4,4,1,1,4,4,
                2,2,5,5,2,2,5,5,
                3,3,6,6,3,3,6,6,
                7,7,7,7),4,7))

# a) lifespan 
par(mar=c(2.5,5,5,2.5))
plot(-10,-10,col="white",lwd=4,xlab="",ylab="Deployment Lifespan (Years)",font.lab=2,main="",xlim=c(0,6.5),ylim=c(-0.6,12.6),xaxs="i",yaxs="i",las=1,cex.lab=1.5)
for(j in c(3,2,1,0,4)){
  points(seq(0.5,6,by=0.25),alldata[(j*23+(1:23)),8],type="l",lwd=4,col=turbo(5)[1+j]) 
}
text(-1.5,13.8,"A",xpd=T,cex=2,font=2)

# b) NEW loading 
plot(-10,-10,col="white",lwd=4,xlab="",ylab="NEW Loading (Rel.)",font.lab=2,main="",xlim=c(0,6.5),ylim=c(-0.125,2.625),xaxs="i",yaxs="i",las=1,cex.lab=1.5)
for(j in c(3,2,1,0,4)){
  points(seq(0.5,6,by=0.25),alldata[(j*23+(1:23)),9],type="l",lwd=4,col=turbo(5)[1+j]) 
}
text(-1.5,2.875,"B",xpd=T,cex=2,font=2)

# c) partner loading 
plot(-10,-10,col="white",lwd=4,xlab="",ylab="Partner Loading (Rel.)",font.lab=2,main="",xlim=c(0,6.5),ylim=c(-0.2,4.2),xaxs="i",yaxs="i",las=1,cex.lab=1.5)
for(j in c(3,2,1,0)){
  points(seq(0.5,6,by=0.25),alldata[(j*23+(1:23)),10],type="l",lwd=4,col=turbo(5)[1+j]) 
}
text(-1.5,4.6,"C",xpd=T,cex=2,font=2)

# d) control 
par(mar=c(5,5,2.5,2.5))
plot(-10,-10,col="white",lwd=4,xlab="",ylab="Starting Bioefficacy (%)",font.lab=2,main="",xlim=c(0,6.5),ylim=c(-5,105),xaxs="i",yaxs="i",las=1,cex.lab=1.5)
for(j in c(3,2,1,0,4)){
  points(seq(0.5,6,by=0.25),alldata[(j*23+(1:23)),14],type="l",lwd=4,col=turbo(5)[1+j]) 
}
text(-1.5,115,"D",xpd=T,cex=2,font=2)

# e) coverage 
plot(-10,-10,col="white",lwd=4,xlab="Public Health Budget ($/person)",ylab="LLIN Coverage (%)",font.lab=2,main="",xlim=c(0,6.5),ylim=c(-5,105),xaxs="i",yaxs="i",las=1,cex.lab=1.5)
for(j in c(3,2,1,0,4)){
  points(seq(0.5,6,by=0.25),alldata[(j*23+(1:23)),11],type="l",lwd=4,col=turbo(5)[1+j]) 
}
text(-1.5,115,"E",xpd=T,cex=2,font=2)

# f) resistance 
plot(-10,-10,col="white",lwd=4,xlab="",ylab="Bioefficacy Change (Rel.)",font.lab=2,main="",xlim=c(0,6.5),ylim=c(-0.05,1.05),xaxs="i",yaxs="i",las=1,cex.lab=1.5)
for(j in c(3,2,1,0,4)){
  points(seq(0.5,6,by=0.25),alldata[(j*23+(1:23)),16],type="l",lwd=4,col=turbo(5)[1+j]) 
}
text(-1.5,1.15,"F",xpd=T,cex=2,font=2)

# g) legend 
par(mar=c(5,2.5,5,2.5))
plot(-10,-10,col="white",lwd=4,xaxt="n",yaxt="n",xlab="",ylab="",main="",xlim=c(0,1),ylim=c(0,1000),xaxs="i",yaxs="i",las=1,cex.main=1.5,font=2)
box(col="white")
legend(0,575,c("NEW","PPF","CHL","PYR","-"),pch=19,col=turbo(5)[1+c(3,2,1,0,4)],horiz=F,xpd=T,cex=1.5,box.col="white")
text(0.5,600,"Partner",xpd=T,cex=2,font=2)

# end
dev.off()


#### Figure 3 ####

# control by optimum 
pdf("Fig3_cheapestWHO_by_variable.pdf",width=4*2,height=3.75)
layout(matrix(c(1,1,2,2,3),1,5))

# a) coverage
par(mar=c(5,5,5,2.5))
plot(-10,-10,col="white",lwd=4,xlab="Public Health Budget ($/person)",ylab="LLIN Coverage (%)",font.lab=2,main="",xlim=c(0,6.5),ylim=c(-5,105),xaxs="i",yaxs="i",las=1,cex.lab=1.5)
sl = 4
sln = 1
for(j in c(3,2,1,0,4)){
  if(j==0){
    points(seq(0.5,6,by=0.25),alldata[(j*23+(1:23)),21],type="l",lwd=4,col=turbo(5)[1+j]) 
  } else {
    for(i in seq(sln,23,by=sl)){
      points(seq(0.5,6,by=0.25)[i:(1+i)],alldata[(j*23+(1:23)),21][i:(1+i)],type="l",lwd=4,col=turbo(5)[1+j],lend=1) 
    }
    sln = 1+sln
  }
}
text(-1.5,115,"A",xpd=T,cex=2,font=2)

# b) resistance 
plot(-10,-10,col="white",lwd=4,xlab="Public Health Budget ($/person)",ylab="Bioefficacy Change (Rel.)",font.lab=2,main="",xlim=c(0,6.5),ylim=c(-0.05,1.05),xaxs="i",yaxs="i",las=1,cex.lab=1.5)
sl = 3
sln = 1
for(j in c(3,2,1,0,4)){
  if(j==0||j==3){
    points(seq(0.5,6,by=0.25),alldata[(j*23+(1:23)),26],type="l",lwd=4,col=turbo(5)[1+j]) 
  } else {
    for(i in seq(sln,23,by=sl)){
      points(seq(0.5,6,by=0.25)[i:(1+i)],alldata[(j*23+(1:23)),26][i:(1+i)],type="l",lwd=4,col=turbo(5)[1+j],lend=1) 
    }
    sln = 1+sln
  }
}
text(-1.5,1.15,"B",xpd=T,cex=2,font=2)

# c) legend 
par(mar=c(5,0,5,5))
plot(-10,-10,col="white",lwd=4,xaxt="n",yaxt="n",xlab="",ylab="",main="",xlim=c(0,1),ylim=c(0,1000),xaxs="i",yaxs="i",las=1,cex.main=1.5,font=2)
box(col="white")
legend(0.2,800,c("NEW","PPF","CHL","PYR","-"),pch=19,col=turbo(5)[1+c(3,2,1,0,4)],horiz=F,xpd=T,cex=1.5,box.col="white")
text(0.6,850,"Partner",xpd=T,cex=2,font=2)

# end 
dev.off()


#### for onwards ####

pal = turbo(5)
pal[1] = "grey"

#### Figure 4 ####

# control by optimum 
pdf("Fig4_control_by_optimum_oldnets_nopyrres.pdf",width=3.5*3,height=3.75)
layout(matrix(c(1,1,2,2,3,3,4),1,7))

# a) baseline 
par(mar=c(5,5,5,0))
plot(-10,-10,col="white",lwd=4,xlab="",ylab="Average Control (%)",font.lab=2,main="",xlim=c(0,6.5),ylim=c(-5,105),xaxs="i",yaxs="i",las=1,cex.lab=1.5)
for(j in c(13,12,11,10,14)){
  points(seq(0.5,6,by=0.25),alldata[(j*23+(1:23)),33],type="l",lwd=4,col=pal[-9+j]) 
}
text(0.75,95,"BL",xpd=T,cex=1.5)
text(-0.2,115,"A",xpd=T,cex=2,font=2)

# b) cheapest WHO 
par(mar=c(5,3,5,2))
plot(-10,-10,col="white",lwd=4,xlab="Public Health Budget ($/person)",ylab="",font.lab=2,yaxt="n",main="",xlim=c(0,6.5),ylim=c(-5,105),xaxs="i",yaxs="i",las=1,cex.lab=1.5)
sl = 5
sln = 1
for(j in c(13,12,11,10,14)){
  if(j==0||j==3){
    points(seq(0.5,6,by=0.25),alldata[(j*23+(1:23)),23],type="l",lwd=4,col=pal[-9+j]) 
  } else {
    for(i in seq(sln,23,by=sl)){
      points(seq(0.5,6,by=0.25)[i:(1+i)],alldata[(j*23+(1:23)),23][i:(1+i)],type="l",lwd=4,col=pal[-9+j],lend=1) 
    }
    sln = 1+sln
  }
}
text(0.75,95,"CW",xpd=T,cex=1.5)
text(-0.2,115,"B",xpd=T,cex=2,font=2)

# c) maximum control 
par(mar=c(5,1,5,4))
plot(-10,-10,col="white",lwd=4,xlab="",ylab="",yaxt="n",font.lab=2,main="",xlim=c(0,6.5),ylim=c(-5,105),xaxs="i",yaxs="i",las=1,cex.lab=1.5)
for(j in c(13,12,11,10,14)){
  points(seq(0.5,6,by=0.25),alldata[(j*23+(1:23)),13],type="l",lwd=4,col=pal[-9+j]) 
}
text(0.75,95,"MC",xpd=T,cex=1.5)
text(-0.2,115,"C",xpd=T,cex=2,font=2)

# d) legend 
par(mar=c(5,0,5,5))
plot(-10,-10,col="white",lwd=4,xaxt="n",yaxt="n",xlab="",ylab="",main="",xlim=c(0,1),ylim=c(0,1000),xaxs="i",yaxs="i",las=1,cex.main=1.5,font=2)
box(col="white")
legend(0,800,c("NEW","PPF","CHL","PBO","-"),pch=19,col=pal[-9+c(13,12,11,10,14)],horiz=F,xpd=T,cex=1.5,box.col="white")
text(0.5,850,"Partner",xpd=T,cex=2,font=2)

# end 
dev.off()


#### Figure 5 ####

# control by optimum 
pdf("Fig5_control_by_optimum_oldnets_pyrres.pdf",width=3.5*3,height=3.75)
layout(matrix(c(1,1,2,2,3,3,4),1,7))

# a) baseline 
par(mar=c(5,5,5,0))
plot(-10,-10,col="white",lwd=4,xlab="",ylab="Average Control (%)",font.lab=2,main="",xlim=c(0,6.5),ylim=c(-5,105),xaxs="i",yaxs="i",las=1,cex.lab=1.5)
for(j in c(8,7,6,5,9)){
  points(seq(0.5,6,by=0.25),alldata[(j*23+(1:23)),33],type="l",lwd=4,col=pal[-4+j]) 
}
text(0.75,95,"BL",xpd=T,cex=1.5)
text(-0.2,115,"A",xpd=T,cex=2,font=2)

# b) cheapest WHO 
par(mar=c(5,3,5,2))
plot(-10,-10,col="white",lwd=4,xlab="Public Health Budget ($/person)",ylab="",font.lab=2,yaxt="n",main="",xlim=c(0,6.5),ylim=c(-5,105),xaxs="i",yaxs="i",las=1,cex.lab=1.5)
for(j in c(8,7,6,5,9)){
  points(seq(0.5,6,by=0.25),alldata[(j*23+(1:23)),23],type="l",lwd=4,col=pal[-4+j]) 
}
text(0.75,95,"CW",xpd=T,cex=1.5)
text(-0.2,115,"B",xpd=T,cex=2,font=2)

# c) maximum control 
par(mar=c(5,1,5,4))
plot(-10,-10,col="white",lwd=4,xlab="",ylab="",yaxt="n",font.lab=2,main="",xlim=c(0,6.5),ylim=c(-5,105),xaxs="i",yaxs="i",las=1,cex.lab=1.5)
for(j in c(8,7,6,5,9)){
  points(seq(0.5,6,by=0.25),alldata[(j*23+(1:23)),13],type="l",lwd=4,col=pal[-4+j]) 
}
text(0.75,95,"MC",xpd=T,cex=1.5)
text(-0.2,115,"C",xpd=T,cex=2,font=2)

# d) legend 
par(mar=c(5,0,5,5))
plot(-10,-10,col="white",lwd=4,xaxt="n",yaxt="n",xlab="",ylab="",main="",xlim=c(0,1),ylim=c(0,1000),xaxs="i",yaxs="i",las=1,cex.main=1.5,font=2)
box(col="white")
legend(0,800,c("NEW","PPF","CHL","PBO","-"),pch=19,col=pal[-4+c(8,7,6,5,9)],horiz=F,xpd=T,cex=1.5,box.col="white")
text(0.5,850,"Partner",xpd=T,cex=2,font=2)

# end 
dev.off()


#### Figure 6 ####

# control by optimum 
pdf("Fig6_maximumcontrol_by_variable_oldnets_nopyrres.pdf",width=4*3,height=1.9*3.75)
#par(mfrow=c(1,1)) # set margins and layout
layout(matrix(c(1,1,4,4,1,1,4,4,
                2,2,5,5,2,2,5,5,
                3,3,6,6,3,3,6,6,
                7,7,7,7),4,7))

# a) lifespan 
par(mar=c(2.5,5,5,2.5))
plot(-10,-10,col="white",lwd=4,xlab="",ylab="Deployment Lifespan (Years)",font.lab=2,main="",xlim=c(0,6.5),ylim=c(-0.6,12.6),xaxs="i",yaxs="i",las=1,cex.lab=1.5)
for(j in c(13,12,11,10,14)){
  points(seq(0.5,6,by=0.25),alldata[(j*23+(1:23)),8],type="l",lwd=4,col=pal[-9+j]) 
}
text(-1.5,13.8,"A",xpd=T,cex=2,font=2)

# b) NEW loading 
plot(-10,-10,col="white",lwd=4,xlab="",ylab="PYR Loading (Rel.)",font.lab=2,main="",xlim=c(0,6.5),ylim=c(-0.2,4.2),xaxs="i",yaxs="i",las=1,cex.lab=1.5)
for(j in c(13,12,11,10,14)){
  points(seq(0.5,6,by=0.25),alldata[(j*23+(1:23)),9],type="l",lwd=4,col=pal[-9+j]) 
}
text(-1.5,4.6,"B",xpd=T,cex=2,font=2)

# c) partner loading 
plot(-10,-10,col="white",lwd=4,xlab="",ylab="Partner Loading (Rel.)",font.lab=2,main="",xlim=c(0,6.5),ylim=c(-0.2,4.2),xaxs="i",yaxs="i",las=1,cex.lab=1.5)
for(j in c(13,12,11,10)){
  points(seq(0.5,6,by=0.25),alldata[(j*23+(1:23)),10],type="l",lwd=4,col=pal[-9+j]) 
}
text(-1.5,4.6,"C",xpd=T,cex=2,font=2)

# d) control 
par(mar=c(5,5,2.5,2.5))
plot(-10,-10,col="white",lwd=4,xlab="",ylab="Starting Bioefficacy (%)",font.lab=2,main="",xlim=c(0,6.5),ylim=c(-5,105),xaxs="i",yaxs="i",las=1,cex.lab=1.5)
for(j in c(13,12,11,10,14)){
  points(seq(0.5,6,by=0.25),alldata[(j*23+(1:23)),14],type="l",lwd=4,col=pal[-9+j]) 
}
text(-1.5,115,"D",xpd=T,cex=2,font=2)

# e) coverage 
plot(-10,-10,col="white",lwd=4,xlab="Public Health Budget ($/person)",ylab="LLIN Coverage (%)",font.lab=2,main="",xlim=c(0,6.5),ylim=c(-5,105),xaxs="i",yaxs="i",las=1,cex.lab=1.5)
for(j in c(13,12,11,10,14)){
  points(seq(0.5,6,by=0.25),alldata[(j*23+(1:23)),11],type="l",lwd=4,col=pal[-9+j]) 
}
text(-1.5,115,"E",xpd=T,cex=2,font=2)

# f) resistance 
plot(-10,-10,col="white",lwd=4,xlab="",ylab="Bioefficacy Change (Rel.)",font.lab=2,main="",xlim=c(0,6.5),ylim=c(-0.05,1.05),xaxs="i",yaxs="i",las=1,cex.lab=1.5)
for(j in c(13,12,11,10,14)){
  points(seq(0.5,6,by=0.25),alldata[(j*23+(1:23)),16],type="l",lwd=4,col=pal[-9+j]) 
}
text(-1.5,1.15,"F",xpd=T,cex=2,font=2)

# g) legend 
par(mar=c(5,2.5,5,2.5))
plot(-10,-10,col="white",lwd=4,xaxt="n",yaxt="n",xlab="",ylab="",main="",xlim=c(0,1),ylim=c(0,1000),xaxs="i",yaxs="i",las=1,cex.main=1.5,font=2)
box(col="white")
legend(0,575,c("NEW","PPF","CHL","PBO","-"),pch=19,col=pal[-9+c(13,12,11,10,14)],horiz=F,xpd=T,cex=1.5,box.col="white")
text(0.5,600,"Partner",xpd=T,cex=2,font=2)

# end
dev.off()


#### Figure 7 ####

# control by optimum 
pdf("Fig7_maximumcontrol_by_variable_oldnets_pyrres.pdf",width=4*3,height=1.9*3.75)
#par(mfrow=c(1,1)) # set margins and layout
layout(matrix(c(1,1,4,4,1,1,4,4,
                2,2,5,5,2,2,5,5,
                3,3,6,6,3,3,6,6,
                7,7,7,7),4,7))

# a) lifespan 
par(mar=c(2.5,5,5,2.5))
plot(-10,-10,col="white",lwd=4,xlab="",ylab="Deployment Lifespan (Years)",font.lab=2,main="",xlim=c(0,6.5),ylim=c(-0.6,12.6),xaxs="i",yaxs="i",las=1,cex.lab=1.5)
for(j in c(8,7,6,5,9)){
  points(seq(0.5,6,by=0.25),alldata[(j*23+(1:23)),8],type="l",lwd=4,col=pal[-4+j]) 
}
text(-1.5,13.8,"A",xpd=T,cex=2,font=2)

# b) NEW loading 
plot(-10,-10,col="white",lwd=4,xlab="",ylab="PYR Loading (Rel.)",font.lab=2,main="",xlim=c(0,6.5),ylim=c(-0.2,4.2),xaxs="i",yaxs="i",las=1,cex.lab=1.5)
for(j in c(8,7,6,5,9)){
  points(seq(0.5,6,by=0.25),alldata[(j*23+(1:23)),9],type="l",lwd=4,col=pal[-4+j]) 
}
text(-1.5,4.6,"B",xpd=T,cex=2,font=2)

# c) partner loading 
plot(-10,-10,col="white",lwd=4,xlab="",ylab="Partner Loading (Rel.)",font.lab=2,main="",xlim=c(0,6.5),ylim=c(-0.2,4.2),xaxs="i",yaxs="i",las=1,cex.lab=1.5)
for(j in c(8,7,6,5)){
  points(seq(0.5,6,by=0.25),alldata[(j*23+(1:23)),10],type="l",lwd=4,col=pal[-4+j]) 
}
text(-1.5,4.6,"C",xpd=T,cex=2,font=2)

# d) control 
par(mar=c(5,5,2.5,2.5))
plot(-10,-10,col="white",lwd=4,xlab="",ylab="Starting Bioefficacy (%)",font.lab=2,main="",xlim=c(0,6.5),ylim=c(-5,105),xaxs="i",yaxs="i",las=1,cex.lab=1.5)
for(j in c(8,7,6,5,9)){
  points(seq(0.5,6,by=0.25),alldata[(j*23+(1:23)),14],type="l",lwd=4,col=pal[-4+j]) 
}
text(-1.5,115,"D",xpd=T,cex=2,font=2)

# e) coverage 
plot(-10,-10,col="white",lwd=4,xlab="Public Health Budget ($/person)",ylab="LLIN Coverage (%)",font.lab=2,main="",xlim=c(0,6.5),ylim=c(-5,105),xaxs="i",yaxs="i",las=1,cex.lab=1.5)
for(j in c(8,7,6,5,9)){
  points(seq(0.5,6,by=0.25),alldata[(j*23+(1:23)),11],type="l",lwd=4,col=pal[-4+j]) 
}
text(-1.5,115,"E",xpd=T,cex=2,font=2)

# f) resistance 
plot(-10,-10,col="white",lwd=4,xlab="",ylab="Bioefficacy Change (Rel.)",font.lab=2,main="",xlim=c(0,6.5),ylim=c(-0.05,1.05),xaxs="i",yaxs="i",las=1,cex.lab=1.5)
for(j in c(8,7,6,5,9)){
  points(seq(0.5,6,by=0.25),alldata[(j*23+(1:23)),16],type="l",lwd=4,col=pal[-4+j]) 
}
text(-1.5,1.15,"F",xpd=T,cex=2,font=2)

# g) legend 
par(mar=c(5,2.5,5,2.5))
plot(-10,-10,col="white",lwd=4,xaxt="n",yaxt="n",xlab="",ylab="",main="",xlim=c(0,1),ylim=c(0,1000),xaxs="i",yaxs="i",las=1,cex.main=1.5,font=2)
box(col="white")
legend(0,575,c("NEW","PPF","CHL","PBO","-"),pch=19,col=pal[-4+c(8,7,6,5,9)],horiz=F,xpd=T,cex=1.5,box.col="white")
text(0.5,600,"Partner",xpd=T,cex=2,font=2)

# end
dev.off()
